# Supplementary material for: catena-Poly[[silver(I)-μ-4,4′-bipyridine-κ2 N:N′] 4-[2-(4-carb­oxy­phen­yl)-1,1,1,3,3,3-hexa­fluoro­propan-2-yl]benzoate]
Source: Acta Crystallogr Sect E Struct Rep Online. 2012 Apr 18;68(Pt 5):m613–4. doi: 10.1107/S1600536812015322 (PMC3344349; doi:10.1107/S1600536812015322)
Supplement: Supplementary file 1 [file e-68-0m613-sup1.cif]

##############################################################################
#                                                                            #
# This CIF contains the data in a paper accepted for publication in          #
# Acta Crystallographica Section E. It conforms to the requirements of       #
# Notes for Authors for Acta Crystallographica Section E, and has been       #
# peer reviewed under the auspices of the IUCr Commission on Journals.       #
#                                                                            #
# Full details of the Crystallographic Information File format               #
# are given in the paper "The Crystallographic Information File (CIF):       #
# a New Standard Archive File for Crystallography" by S. R. Hall, F. H.      #
# Allen and I. D. Brown [Acta Cryst. (1991), A47, 655-685].                  #
#                                                                            #
# The current version of the core CIF dictionary is obtainable from          #
# ftp://ftp.iucr.org/pub/cif_core.dic.                                       #
#                                                                            #
# Software is freely available for graphical display of the structure(s)     #
# in this CIF. For information consult the CIF software page                 #
# http://www.iucr.org/resources/cif/software.                                #
#                                                                            #
# This file may be used for bona fide research purposes within the           #
# scientific community so long as proper attribution is given to the journal # 
# article from which it was obtained.                                        #
#                                                                            #
##############################################################################
data_I
_audit_creation_method     SHELXL-97
_chemical_name_systematic
;
<i>catena</i>-Poly[[silver(I)-\m-4,4'-bipyridine-\k^2^<i>N</i>:<i>N</i>']
4-[2-(4-carboxyphenyl)-1,1,1,3,3,3-hexafluoropropan-2-yl]benzoate]
;
_chemical_name_common     ?
_chemical_formula_moiety     'C10 H8 Ag N2 +, C17 H9 F6 O4 -'
_chemical_formula_sum     'C27 H17 Ag F6 N2 O4'
_chemical_formula_iupac     '[Ag (C10 H8 N2)] (C17 H9 F6 O4)'
_chemical_formula_weight     655.30
_chemical_melting_point     ?
_symmetry_cell_setting     monoclinic
_symmetry_space_group_name_H-M     'P 21/c'
_symmetry_space_group_name_Hall     '-P 2ybc'
loop_
    _symmetry_equiv_pos_as_xyz
    'x, y, z'
    '-x, y+1/2, -z+1/2'
    '-x, -y, -z'
    'x, -y-1/2, z-1/2'
_cell_length_a     16.434(7)
_cell_length_b     11.436(5)
_cell_length_c     14.320(6)
_cell_angle_alpha     90.00
_cell_angle_beta     104.310(7)
_cell_angle_gamma     90.00
_cell_volume     2607.9(19)
_cell_formula_units_Z     4
_cell_measurement_reflns_used     3592
_cell_measurement_theta_min     2.56
_cell_measurement_theta_max     24.96
_cell_measurement_temperature     296(2)
_exptl_crystal_description     block
_exptl_crystal_colour     colourless
_exptl_crystal_size_max     0.24
_exptl_crystal_size_mid     0.20
_exptl_crystal_size_min     0.18
_exptl_crystal_density_diffrn     1.669
_exptl_crystal_density_meas     ?
_exptl_crystal_density_method     'not measured'
_exptl_crystal_F_000     1304
_exptl_absorpt_coefficient_mu     0.853
_exptl_absorpt_correction_type     multi-scan
_exptl_absorpt_process_details     '(SADABS; Bruker, 2001)'
_exptl_absorpt_correction_T_min     0.817
_exptl_absorpt_correction_T_max     0.862
_exptl_special_details     ?
_diffrn_ambient_temperature     296(2)
_diffrn_radiation_type     MoK\a
_diffrn_radiation_wavelength     0.71073
_diffrn_radiation_source     'fine-focus sealed tube'
_diffrn_radiation_monochromator     graphite
_diffrn_measurement_device_type     'Bruker APEXII CCD area-detector'
_diffrn_measurement_method     'phi and omega scans'
_diffrn_detector_area_resol_mean     ?
_diffrn_reflns_number     12604
_diffrn_reflns_av_R_equivalents     0.0286
_diffrn_reflns_av_sigmaI/netI     0.0338
_diffrn_reflns_theta_min     1.28
_diffrn_reflns_theta_max     25.03
_diffrn_reflns_theta_full     25.03
_diffrn_measured_fraction_theta_max     0.999
_diffrn_measured_fraction_theta_full     0.999
_diffrn_reflns_limit_h_min     -19
_diffrn_reflns_limit_h_max     18
_diffrn_reflns_limit_k_min     -13
_diffrn_reflns_limit_k_max     11
_diffrn_reflns_limit_l_min     -13
_diffrn_reflns_limit_l_max     17
_diffrn_standards_number     ?
_diffrn_standards_interval_count     ?
_diffrn_standards_interval_time     ?
_diffrn_standards_decay_%     ?
_refine_special_details
;
Refinement of <i>F</i>^2^ against ALL reflections. The weighted <i>R</i>-factor
<i>wR</i> and goodness of fit <i>S</i> are based on <i>F</i>^2^, conventional
<i>R</i>-factors <i>R</i> are based on <i>F</i>, with <i>F</i> set to zero for
negative <i>F</i>^2^. The threshold expression of <i>F</i>^2^ >
\s(<i>F</i>^2^) is used only for calculating <i>R</i>-factors(gt) <i>etc</i>.
and is not relevant to the choice of reflections for refinement.
<i>R</i>-factors based on <i>F</i>^2^ are statistically about twice as large
as those based on <i>F</i>, and <i>R</i>- factors based on ALL data will be
even larger.
;
_reflns_number_total     4604
_reflns_number_gt     3593
_reflns_threshold_expression     I>2sigma(I)
_refine_ls_structure_factor_coef     Fsqd
_refine_ls_matrix_type     full
_refine_ls_R_factor_all     0.0487
_refine_ls_R_factor_gt     0.0332
_refine_ls_wR_factor_gt     0.0729
_refine_ls_wR_factor_ref     0.0795
_refine_ls_goodness_of_fit_ref     1.057
_refine_ls_restrained_S_all     1.057
_refine_ls_number_reflns     4604
_refine_ls_number_parameters     362
_refine_ls_number_restraints     0
_refine_ls_hydrogen_treatment     constr
_refine_ls_weighting_scheme     calc
_refine_ls_weighting_details
         'calc w=1/[\s^2^(Fo^2^)+(0.0345P)^2^+0.8598P] where P=(Fo^2^+2Fc^2^)/3'
_atom_sites_solution_hydrogens     geom
_atom_sites_solution_primary     direct
_atom_sites_solution_secondary     difmap
_refine_ls_shift/su_max     0.001
_refine_ls_shift/su_mean     0.000
_refine_diff_density_max     0.322
_refine_diff_density_min     -0.472
_refine_ls_extinction_method     none
_refine_ls_extinction_coef     ?
loop_
    _atom_type_symbol
    _atom_type_description
    _atom_type_scat_dispersion_real
    _atom_type_scat_dispersion_imag
    _atom_type_scat_source
    'C' 'C' 0.0033 0.0016
                         'International Tables Vol C Tables 4.2.6.8 and 6.1.1.4'
    'H' 'H' 0.0000 0.0000
                         'International Tables Vol C Tables 4.2.6.8 and 6.1.1.4'
    'N' 'N' 0.0061 0.0033
                         'International Tables Vol C Tables 4.2.6.8 and 6.1.1.4'
    'O' 'O' 0.0106 0.0060
                         'International Tables Vol C Tables 4.2.6.8 and 6.1.1.4'
    'F' 'F' 0.0171 0.0103
                         'International Tables Vol C Tables 4.2.6.8 and 6.1.1.4'
    'Ag' 'Ag' -0.8971 1.1015
                         'International Tables Vol C Tables 4.2.6.8 and 6.1.1.4'
_computing_data_collection     'APEX2 (Bruker, 2003)'
_computing_cell_refinement     'SAINT (Bruker, 2003)'
_computing_data_reduction     'SAINT (Bruker, 2001)'
_computing_structure_solution     'SHELXS97 (Sheldrick, 2008)'
_computing_structure_refinement     'SHELXL97 (Sheldrick, 2008)'
_computing_molecular_graphics     'SHELXTL (Sheldrick, 2008)'
_computing_publication_material     'SHELXTL (Sheldrick, 2008)'
loop_
    _atom_site_type_symbol
    _atom_site_label
    _atom_site_fract_x
    _atom_site_fract_y
    _atom_site_fract_z
    _atom_site_U_iso_or_equiv
    _atom_site_adp_type
    _atom_site_calc_flag
    _atom_site_refinement_flags
    _atom_site_occupancy
    _atom_site_symmetry_multiplicity
    _atom_site_disorder_assembly
    _atom_site_disorder_group
    Ag Ag1 0.530651(16) -0.082641(18) 0.622126(19) 0.04658(10) Uani d . 1 1 . .
    F F1 0.02974(15) 0.6454(2) 0.92201(18) 0.0909(8) Uani d . 1 1 . .
    F F2 0.06031(13) 0.61728(17) 0.78671(18) 0.0684(6) Uani d . 1 1 . .
    F F3 0.15860(14) 0.6401(2) 0.91554(16) 0.0829(7) Uani d . 1 1 . .
    F F4 0.09383(15) 0.8354(2) 1.01974(14) 0.0868(8) Uani d . 1 1 . .
    F F5 0.10424(14) 0.9881(2) 0.93702(15) 0.0757(7) Uani d . 1 1 . .
    F F6 0.20357(13) 0.8623(3) 0.96704(15) 0.0886(8) Uani d . 1 1 . .
    O O1 -0.32135(14) 0.9301(2) 0.75562(17) 0.0601(7) Uani d . 1 1 . .
    O O2 -0.31043(12) 0.90448(18) 0.60650(15) 0.0447(5) Uani d . 1 1 . .
    O O3 0.33356(15) 0.9023(2) 0.56863(18) 0.0608(7) Uani d . 1 1 . .
    O O4 0.24921(14) 1.05711(19) 0.53684(16) 0.0484(6) Uani d . 1 1 . .
    H H4 0.2713 1.0657 0.4919 0.073 Uiso calc R 1 1 . .
    N N1 0.52282(16) 0.7266(2) 0.62575(17) 0.0404(6) Uani d . 1 1 . .
    N N2 0.51817(15) 0.1071(2) 0.61686(17) 0.0368(6) Uani d . 1 1 . .
    C C1 0.58883(19) 0.2880(2) 0.6165(2) 0.0423(8) Uani d . 1 1 . .
    H H1 0.6375 0.3270 0.6123 0.051 Uiso calc R 1 1 . .
    C C2 0.5861(2) 0.1688(2) 0.6116(2) 0.0424(8) Uani d . 1 1 . .
    H H2 0.6334 0.1288 0.6043 0.051 Uiso calc R 1 1 . .
    C C3 0.4518(2) 0.1674(3) 0.6274(2) 0.0449(8) Uani d . 1 1 . .
    H H3 0.4039 0.1262 0.6306 0.054 Uiso calc R 1 1 . .
    C C4 0.45017(19) 0.2870(2) 0.6337(2) 0.0412(8) Uani d . 1 1 . .
    H H4A 0.4023 0.3247 0.6421 0.049 Uiso calc R 1 1 . .
    C C5 0.52023(17) 0.3515(2) 0.62763(19) 0.0314(7) Uani d . 1 1 . .
    C C6 0.52118(18) 0.4813(2) 0.63058(19) 0.0331(7) Uani d . 1 1 . .
    C C7 0.44988(19) 0.5469(2) 0.6263(2) 0.0398(7) Uani d . 1 1 . .
    H H7 0.3993 0.5096 0.6251 0.048 Uiso calc R 1 1 . .
    C C8 0.4531(2) 0.6668(2) 0.6239(2) 0.0416(8) Uani d . 1 1 . .
    H H8 0.4038 0.7083 0.6207 0.050 Uiso calc R 1 1 . .
    C C9 0.5923(2) 0.6642(3) 0.6312(3) 0.0568(10) Uani d . 1 1 . .
    H H9 0.6421 0.7040 0.6331 0.068 Uiso calc R 1 1 . .
    C C10 0.5941(2) 0.5440(3) 0.6341(3) 0.0545(9) Uani d . 1 1 . .
    H H10 0.6445 0.5046 0.6385 0.065 Uiso calc R 1 1 . .
    C C11 -0.27936(19) 0.9090(2) 0.6968(2) 0.0399(7) Uani d . 1 1 . .
    C C12 -0.18662(18) 0.8837(3) 0.7344(2) 0.0385(7) Uani d . 1 1 . .
    C C13 -0.13701(19) 0.8418(3) 0.6766(2) 0.0410(7) Uani d . 1 1 . .
    H H13 -0.1609 0.8275 0.6117 0.049 Uiso calc R 1 1 . .
    C C14 -0.05230(19) 0.8210(3) 0.7143(2) 0.0430(8) Uani d . 1 1 . .
    H H14 -0.0199 0.7935 0.6741 0.052 Uiso calc R 1 1 . .
    C C15 -0.01503(19) 0.8405(3) 0.8103(2) 0.0396(7) Uani d . 1 1 . .
    C C16 -0.0646(2) 0.8806(3) 0.8685(2) 0.0558(9) Uani d . 1 1 . .
    H H16 -0.0410 0.8934 0.9337 0.067 Uiso calc R 1 1 . .
    C C17 -0.1491(2) 0.9019(3) 0.8306(2) 0.0538(9) Uani d . 1 1 . .
    H H17 -0.1814 0.9291 0.8710 0.065 Uiso calc R 1 1 . .
    C C18 0.07922(19) 0.8103(3) 0.8496(2) 0.0434(8) Uani d . 1 1 . .
    C C19 0.0819(2) 0.6771(4) 0.8687(3) 0.0611(10) Uani d . 1 1 . .
    C C20 0.1197(2) 0.8734(4) 0.9440(3) 0.0638(10) Uani d . 1 1 . .
    C C21 0.13085(18) 0.8446(3) 0.7768(2) 0.0389(7) Uani d . 1 1 . .
    C C22 0.1201(2) 0.9558(3) 0.7381(2) 0.0479(8) Uani d . 1 1 . .
    H H22 0.0809 1.0055 0.7542 0.057 Uiso calc R 1 1 . .
    C C23 0.1665(2) 0.9947(3) 0.6759(2) 0.0472(8) Uani d . 1 1 . .
    H H23 0.1586 1.0702 0.6512 0.057 Uiso calc R 1 1 . .
    C C24 0.22482(18) 0.9221(3) 0.6502(2) 0.0387(7) Uani d . 1 1 . .
    C C25 0.2352(2) 0.8112(3) 0.6884(2) 0.0461(8) Uani d . 1 1 . .
    H H25 0.2740 0.7615 0.6716 0.055 Uiso calc R 1 1 . .
    C C26 0.18943(19) 0.7715(3) 0.7511(2) 0.0452(8) Uani d . 1 1 . .
    H H26 0.1978 0.6962 0.7761 0.054 Uiso calc R 1 1 . .
    C C27 0.27476(19) 0.9585(3) 0.5814(2) 0.0408(7) Uani d . 1 1 . .
loop_
    _atom_site_aniso_label
    _atom_site_aniso_U_11
    _atom_site_aniso_U_22
    _atom_site_aniso_U_33
    _atom_site_aniso_U_12
    _atom_site_aniso_U_13
    _atom_site_aniso_U_23
    Ag1 0.04784(17) 0.02023(13) 0.06987(19) 0.00120(10) 0.01111(12) -0.00107(11)
    F1 0.0822(18) 0.0897(17) 0.116(2) 0.0119(14) 0.0525(16) 0.0463(15)
    F2 0.0601(14) 0.0440(11) 0.1002(17) 0.0030(10) 0.0179(12) 0.0053(12)
    F3 0.0614(15) 0.0972(17) 0.0862(16) 0.0294(13) 0.0110(12) 0.0452(14)
    F4 0.0702(16) 0.150(2) 0.0394(12) 0.0082(15) 0.0126(11) 0.0089(13)
    F5 0.0730(16) 0.0876(17) 0.0653(14) -0.0097(13) 0.0145(11) -0.0295(13)
    F6 0.0400(13) 0.155(2) 0.0620(13) 0.0041(14) -0.0043(10) -0.0173(15)
    O1 0.0368(14) 0.0868(19) 0.0628(15) 0.0103(12) 0.0241(12) -0.0029(13)
    O2 0.0298(12) 0.0521(14) 0.0524(14) -0.0024(10) 0.0106(10) 0.0057(11)
    O3 0.0441(15) 0.0664(17) 0.0788(17) 0.0175(12) 0.0285(13) 0.0164(13)
    O4 0.0456(14) 0.0492(13) 0.0532(14) 0.0041(11) 0.0173(11) 0.0054(11)
    N1 0.0398(16) 0.0243(13) 0.0561(16) 0.0021(11) 0.0095(12) -0.0007(11)
    N2 0.0363(16) 0.0247(13) 0.0467(15) 0.0017(10) 0.0050(12) -0.0012(10)
    C1 0.0346(18) 0.0278(15) 0.066(2) -0.0027(13) 0.0154(16) 0.0025(14)
    C2 0.0369(19) 0.0289(15) 0.064(2) 0.0056(13) 0.0182(16) 0.0020(15)
    C3 0.038(2) 0.0294(16) 0.066(2) -0.0050(14) 0.0113(16) 0.0012(15)
    C4 0.0319(18) 0.0280(15) 0.065(2) 0.0019(12) 0.0147(15) 0.0002(14)
    C5 0.0338(18) 0.0251(15) 0.0343(15) 0.0030(12) 0.0064(13) 0.0000(12)
    C6 0.0368(18) 0.0236(15) 0.0393(17) -0.0010(12) 0.0102(13) -0.0002(12)
    C7 0.0333(18) 0.0265(15) 0.063(2) 0.0005(12) 0.0177(15) 0.0014(14)
    C8 0.038(2) 0.0272(15) 0.063(2) 0.0080(13) 0.0193(16) 0.0023(14)
    C9 0.038(2) 0.0297(17) 0.101(3) -0.0049(14) 0.0131(19) -0.0053(18)
    C10 0.0336(19) 0.0281(16) 0.100(3) 0.0026(14) 0.0124(18) -0.0043(17)
    C11 0.0321(17) 0.0323(16) 0.057(2) -0.0007(13) 0.0138(16) 0.0050(15)
    C12 0.0308(17) 0.0368(16) 0.0505(19) -0.0014(13) 0.0150(14) 0.0009(14)
    C13 0.0338(18) 0.0466(18) 0.0408(17) 0.0034(14) 0.0060(14) -0.0029(15)
    C14 0.0350(19) 0.0513(19) 0.0442(18) 0.0081(15) 0.0129(15) -0.0053(15)
    C15 0.0303(18) 0.0459(18) 0.0423(18) 0.0006(14) 0.0087(14) 0.0027(14)
    C16 0.040(2) 0.088(3) 0.0399(19) 0.0051(19) 0.0112(15) -0.0084(18)
    C17 0.038(2) 0.077(3) 0.051(2) 0.0028(18) 0.0194(16) -0.0100(18)
    C18 0.0349(19) 0.055(2) 0.0395(18) 0.0039(15) 0.0073(14) 0.0052(15)
    C19 0.045(2) 0.069(3) 0.071(3) 0.0093(19) 0.018(2) 0.027(2)
    C20 0.043(2) 0.098(3) 0.049(2) 0.006(2) 0.0063(18) -0.004(2)
    C21 0.0263(17) 0.0460(18) 0.0414(17) 0.0026(13) 0.0028(13) 0.0007(14)
    C22 0.041(2) 0.0462(19) 0.062(2) 0.0112(15) 0.0232(17) 0.0015(16)
    C23 0.042(2) 0.0393(18) 0.063(2) 0.0063(15) 0.0182(17) 0.0059(16)
    C24 0.0271(16) 0.0458(18) 0.0406(17) 0.0006(14) 0.0033(13) -0.0029(15)
    C25 0.039(2) 0.049(2) 0.052(2) 0.0141(15) 0.0130(16) 0.0012(16)
    C26 0.0374(19) 0.0458(19) 0.052(2) 0.0113(15) 0.0110(15) 0.0051(15)
    C27 0.0292(18) 0.0460(18) 0.0438(18) -0.0028(14) 0.0025(14) -0.0025(15)
_geom_special_details
;
All e.s.d.'s (except the e.s.d. in the dihedral angle between two l.s. planes)
are estimated using the full covariance matrix. The cell e.s.d.'s are taken
into account individually in the estimation of e.s.d.'s in distances, angles
and torsion angles; correlations between e.s.d.'s in cell parameters are only
used when they are defined by crystal symmetry. An approximate (isotropic)
treatment of cell e.s.d.'s is used for estimating e.s.d.'s involving l.s.
planes.
;
loop_
    _geom_bond_atom_site_label_1
    _geom_bond_atom_site_label_2
    _geom_bond_site_symmetry_2
    _geom_bond_distance
    _geom_bond_publ_flag
    Ag1 N2 . 2.179(2) ?
    Ag1 N1 1_545 2.186(2) ?
    F1 C19 . 1.332(4) ?
    F2 C19 . 1.329(4) ?
    F3 C19 . 1.342(4) ?
    F4 C20 . 1.332(4) ?
    F5 C20 . 1.335(5) ?
    F6 C20 . 1.341(4) ?
    O1 C11 . 1.238(4) ?
    O2 C11 . 1.268(4) ?
    O3 C27 . 1.212(4) ?
    O4 C27 . 1.312(4) ?
    O4 H4 . 0.8200 ?
    N1 C8 . 1.330(4) ?
    N1 C9 . 1.332(4) ?
    N1 Ag1 1_565 2.186(2) ?
    N2 C3 . 1.330(4) ?
    N2 C2 . 1.338(4) ?
    C1 C2 . 1.365(4) ?
    C1 C5 . 1.383(4) ?
    C1 H1 . 0.9300 ?
    C2 H2 . 0.9300 ?
    C3 C4 . 1.371(4) ?
    C3 H3 . 0.9300 ?
    C4 C5 . 1.388(4) ?
    C4 H4A . 0.9300 ?
    C5 C6 . 1.485(4) ?
    C6 C7 . 1.380(4) ?
    C6 C10 . 1.387(4) ?
    C7 C8 . 1.373(4) ?
    C7 H7 . 0.9300 ?
    C8 H8 . 0.9300 ?
    C9 C10 . 1.376(4) ?
    C9 H9 . 0.9300 ?
    C10 H10 . 0.9300 ?
    C11 C12 . 1.514(4) ?
    C12 C17 . 1.380(4) ?
    C12 C13 . 1.383(4) ?
    C13 C14 . 1.384(4) ?
    C13 H13 . 0.9300 ?
    C14 C15 . 1.378(4) ?
    C14 H14 . 0.9300 ?
    C15 C16 . 1.380(4) ?
    C15 C18 . 1.551(4) ?
    C16 C17 . 1.381(5) ?
    C16 H16 . 0.9300 ?
    C17 H17 . 0.9300 ?
    C18 C20 . 1.532(5) ?
    C18 C19 . 1.546(5) ?
    C18 C21 . 1.549(4) ?
    C21 C22 . 1.382(4) ?
    C21 C26 . 1.391(4) ?
    C22 C23 . 1.381(4) ?
    C22 H22 . 0.9300 ?
    C23 C24 . 1.384(4) ?
    C23 H23 . 0.9300 ?
    C24 C25 . 1.375(4) ?
    C24 C27 . 1.490(4) ?
    C25 C26 . 1.383(4) ?
    C25 H25 . 0.9300 ?
    C26 H26 . 0.9300 ?
loop_
    _geom_angle_atom_site_label_1
    _geom_angle_atom_site_label_2
    _geom_angle_atom_site_label_3
    _geom_angle_site_symmetry_1
    _geom_angle_site_symmetry_3
    _geom_angle
    _geom_angle_publ_flag
    N2 Ag1 N1 . 1_545 171.36(9) ?
    C27 O4 H4 . . 109.5 ?
    C8 N1 C9 . . 116.6(3) ?
    C8 N1 Ag1 . 1_565 124.66(19) ?
    C9 N1 Ag1 . 1_565 118.7(2) ?
    C3 N2 C2 . . 116.8(3) ?
    C3 N2 Ag1 . . 125.8(2) ?
    C2 N2 Ag1 . . 117.01(19) ?
    C2 C1 C5 . . 120.8(3) ?
    C2 C1 H1 . . 119.6 ?
    C5 C1 H1 . . 119.6 ?
    N2 C2 C1 . . 122.8(3) ?
    N2 C2 H2 . . 118.6 ?
    C1 C2 H2 . . 118.6 ?
    N2 C3 C4 . . 123.7(3) ?
    N2 C3 H3 . . 118.1 ?
    C4 C3 H3 . . 118.1 ?
    C3 C4 C5 . . 119.7(3) ?
    C3 C4 H4A . . 120.1 ?
    C5 C4 H4A . . 120.1 ?
    C1 C5 C4 . . 116.1(3) ?
    C1 C5 C6 . . 121.7(3) ?
    C4 C5 C6 . . 122.2(3) ?
    C7 C6 C10 . . 116.0(3) ?
    C7 C6 C5 . . 122.6(3) ?
    C10 C6 C5 . . 121.4(3) ?
    C8 C7 C6 . . 120.4(3) ?
    C8 C7 H7 . . 119.8 ?
    C6 C7 H7 . . 119.8 ?
    N1 C8 C7 . . 123.5(3) ?
    N1 C8 H8 . . 118.2 ?
    C7 C8 H8 . . 118.2 ?
    N1 C9 C10 . . 123.3(3) ?
    N1 C9 H9 . . 118.4 ?
    C10 C9 H9 . . 118.4 ?
    C9 C10 C6 . . 120.2(3) ?
    C9 C10 H10 . . 119.9 ?
    C6 C10 H10 . . 119.9 ?
    O1 C11 O2 . . 123.4(3) ?
    O1 C11 C12 . . 118.5(3) ?
    O2 C11 C12 . . 118.1(3) ?
    C17 C12 C13 . . 117.8(3) ?
    C17 C12 C11 . . 119.3(3) ?
    C13 C12 C11 . . 123.0(3) ?
    C12 C13 C14 . . 120.8(3) ?
    C12 C13 H13 . . 119.6 ?
    C14 C13 H13 . . 119.6 ?
    C15 C14 C13 . . 121.2(3) ?
    C15 C14 H14 . . 119.4 ?
    C13 C14 H14 . . 119.4 ?
    C14 C15 C16 . . 118.2(3) ?
    C14 C15 C18 . . 118.9(3) ?
    C16 C15 C18 . . 122.8(3) ?
    C15 C16 C17 . . 120.5(3) ?
    C15 C16 H16 . . 119.7 ?
    C17 C16 H16 . . 119.7 ?
    C12 C17 C16 . . 121.5(3) ?
    C12 C17 H17 . . 119.2 ?
    C16 C17 H17 . . 119.2 ?
    C20 C18 C19 . . 108.8(3) ?
    C20 C18 C21 . . 106.5(3) ?
    C19 C18 C21 . . 111.8(3) ?
    C20 C18 C15 . . 113.1(3) ?
    C19 C18 C15 . . 105.4(3) ?
    C21 C18 C15 . . 111.3(2) ?
    F2 C19 F1 . . 107.3(3) ?
    F2 C19 F3 . . 107.0(3) ?
    F1 C19 F3 . . 106.6(3) ?
    F2 C19 C18 . . 111.2(3) ?
    F1 C19 C18 . . 112.0(3) ?
    F3 C19 C18 . . 112.4(3) ?
    F4 C20 F5 . . 106.8(3) ?
    F4 C20 F6 . . 106.5(3) ?
    F5 C20 F6 . . 106.1(3) ?
    F4 C20 C18 . . 114.1(3) ?
    F5 C20 C18 . . 111.3(3) ?
    F6 C20 C18 . . 111.6(3) ?
    C22 C21 C26 . . 118.3(3) ?
    C22 C21 C18 . . 117.8(3) ?
    C26 C21 C18 . . 123.8(3) ?
    C23 C22 C21 . . 121.3(3) ?
    C23 C22 H22 . . 119.4 ?
    C21 C22 H22 . . 119.4 ?
    C22 C23 C24 . . 120.4(3) ?
    C22 C23 H23 . . 119.8 ?
    C24 C23 H23 . . 119.8 ?
    C25 C24 C23 . . 118.3(3) ?
    C25 C24 C27 . . 119.1(3) ?
    C23 C24 C27 . . 122.6(3) ?
    C24 C25 C26 . . 121.8(3) ?
    C24 C25 H25 . . 119.1 ?
    C26 C25 H25 . . 119.1 ?
    C25 C26 C21 . . 119.9(3) ?
    C25 C26 H26 . . 120.1 ?
    C21 C26 H26 . . 120.1 ?
    O3 C27 O4 . . 123.7(3) ?
    O3 C27 C24 . . 122.8(3) ?
    O4 C27 C24 . . 113.5(3) ?
loop_
    _geom_torsion_atom_site_label_1
    _geom_torsion_atom_site_label_2
    _geom_torsion_atom_site_label_3
    _geom_torsion_atom_site_label_4
    _geom_torsion_site_symmetry_1
    _geom_torsion_site_symmetry_2
    _geom_torsion_site_symmetry_3
    _geom_torsion_site_symmetry_4
    _geom_torsion
    _geom_torsion_publ_flag
    C3 N2 C2 C1 . . . . -0.1(5) ?
    Ag1 N2 C2 C1 . . . . -174.0(2) ?
    C5 C1 C2 N2 . . . . 0.2(5) ?
    C2 N2 C3 C4 . . . . -0.5(5) ?
    Ag1 N2 C3 C4 . . . . 172.8(2) ?
    N2 C3 C4 C5 . . . . 1.0(5) ?
    C2 C1 C5 C4 . . . . 0.2(4) ?
    C2 C1 C5 C6 . . . . -178.4(3) ?
    C3 C4 C5 C1 . . . . -0.8(4) ?
    C3 C4 C5 C6 . . . . 177.8(3) ?
    C1 C5 C6 C7 . . . . 169.5(3) ?
    C4 C5 C6 C7 . . . . -9.0(4) ?
    C1 C5 C6 C10 . . . . -8.0(4) ?
    C4 C5 C6 C10 . . . . 173.4(3) ?
    C10 C6 C7 C8 . . . . 1.3(4) ?
    C5 C6 C7 C8 . . . . -176.3(3) ?
    C9 N1 C8 C7 . . . . -0.6(5) ?
    Ag1 N1 C8 C7 1_565 . . . -179.9(2) ?
    C6 C7 C8 N1 . . . . -0.3(5) ?
    C8 N1 C9 C10 . . . . 0.5(5) ?
    Ag1 N1 C9 C10 1_565 . . . 179.8(3) ?
    N1 C9 C10 C6 . . . . 0.6(6) ?
    C7 C6 C10 C9 . . . . -1.4(5) ?
    C5 C6 C10 C9 . . . . 176.2(3) ?
    O1 C11 C12 C17 . . . . -9.6(4) ?
    O2 C11 C12 C17 . . . . 172.1(3) ?
    O1 C11 C12 C13 . . . . 169.8(3) ?
    O2 C11 C12 C13 . . . . -8.4(4) ?
    C17 C12 C13 C14 . . . . -1.1(5) ?
    C11 C12 C13 C14 . . . . 179.4(3) ?
    C12 C13 C14 C15 . . . . 0.5(5) ?
    C13 C14 C15 C16 . . . . 0.4(5) ?
    C13 C14 C15 C18 . . . . 177.2(3) ?
    C14 C15 C16 C17 . . . . -0.8(5) ?
    C18 C15 C16 C17 . . . . -177.4(3) ?
    C13 C12 C17 C16 . . . . 0.8(5) ?
    C11 C12 C17 C16 . . . . -179.7(3) ?
    C15 C16 C17 C12 . . . . 0.1(6) ?
    C14 C15 C18 C20 . . . . 159.8(3) ?
    C16 C15 C18 C20 . . . . -23.6(5) ?
    C14 C15 C18 C19 . . . . -81.5(4) ?
    C16 C15 C18 C19 . . . . 95.2(4) ?
    C14 C15 C18 C21 . . . . 40.0(4) ?
    C16 C15 C18 C21 . . . . -143.4(3) ?
    C20 C18 C19 F2 . . . . -169.7(3) ?
    C21 C18 C19 F2 . . . . -52.4(4) ?
    C15 C18 C19 F2 . . . . 68.7(3) ?
    C20 C18 C19 F1 . . . . 70.2(4) ?
    C21 C18 C19 F1 . . . . -172.5(3) ?
    C15 C18 C19 F1 . . . . -51.4(4) ?
    C20 C18 C19 F3 . . . . -49.8(4) ?
    C21 C18 C19 F3 . . . . 67.5(4) ?
    C15 C18 C19 F3 . . . . -171.4(3) ?
    C19 C18 C20 F4 . . . . -46.5(4) ?
    C21 C18 C20 F4 . . . . -167.1(3) ?
    C15 C18 C20 F4 . . . . 70.3(4) ?
    C19 C18 C20 F5 . . . . -167.4(3) ?
    C21 C18 C20 F5 . . . . 72.0(3) ?
    C15 C18 C20 F5 . . . . -50.6(4) ?
    C19 C18 C20 F6 . . . . 74.3(4) ?
    C21 C18 C20 F6 . . . . -46.4(4) ?
    C15 C18 C20 F6 . . . . -168.9(3) ?
    C20 C18 C21 C22 . . . . -74.4(4) ?
    C19 C18 C21 C22 . . . . 166.9(3) ?
    C15 C18 C21 C22 . . . . 49.3(4) ?
    C20 C18 C21 C26 . . . . 103.1(4) ?
    C19 C18 C21 C26 . . . . -15.6(4) ?
    C15 C18 C21 C26 . . . . -133.2(3) ?
    C26 C21 C22 C23 . . . . -0.5(5) ?
    C18 C21 C22 C23 . . . . 177.1(3) ?
    C21 C22 C23 C24 . . . . 0.5(5) ?
    C22 C23 C24 C25 . . . . -0.2(5) ?
    C22 C23 C24 C27 . . . . 178.2(3) ?
    C23 C24 C25 C26 . . . . -0.2(5) ?
    C27 C24 C25 C26 . . . . -178.6(3) ?
    C24 C25 C26 C21 . . . . 0.2(5) ?
    C22 C21 C26 C25 . . . . 0.1(5) ?
    C18 C21 C26 C25 . . . . -177.3(3) ?
    C25 C24 C27 O3 . . . . -12.0(4) ?
    C23 C24 C27 O3 . . . . 169.6(3) ?
    C25 C24 C27 O4 . . . . 168.5(3) ?
    C23 C24 C27 O4 . . . . -9.9(4) ?
loop_
    _geom_hbond_atom_site_label_D
    _geom_hbond_atom_site_label_H
    _geom_hbond_atom_site_label_A
    _geom_hbond_site_symmetry_A
    _geom_hbond_distance_DH
    _geom_hbond_distance_HA
    _geom_hbond_distance_DA
    _geom_hbond_angle_DHA
    O4 H4 O2 3_576 0.82 1.72 2.538(2) 174
    C4 H4A O1 2_546 0.93 2.52 3.366(4) 152
    C7 H7 O1 2_546 0.93 2.54 3.297(4) 138
    C8 H8 O3 . 0.93 2.53 3.312(4) 142
    C9 H9 O2 1_655 0.93 2.48 3.242(4) 139
    C16 H16 F4 . 0.93 2.35 2.992(4) 126
    C26 H26 F3 . 0.93 2.33 2.941(4) 123
data_global
_journal_data_validation_number     ?
_journal_date_recd_electronic     2012-03-23
_journal_date_accepted     2012-04-07
_journal_name_full     'Acta Crystallographica, Section E'
_journal_year     2012
_journal_volume     68
_journal_issue      5
_journal_page_first     m613
_journal_page_last     m614
_journal_paper_category     QM
_journal_paper_doi     10.1107/S1600536812015322
_journal_coeditor_code     RZ2731
_publ_contact_author_name     'Xiu-Juan Jiang'
_publ_contact_author_address
;
College of Biological, Chemical Sciences and Engineering,
Jiaxing University
Zhejiang Jiaxing 314001
People's Republic of China
;
_publ_contact_author_email     jiangjxj@yahoo.cn
_publ_contact_author_phone     '+86 573 83640131'
_publ_section_title
;
<i>catena</i>-Poly[[silver(I)-\m-4,4'-bipyridine-\k^2^<i>N</i>:<i>N</i>']
4-[2-(4-carboxyphenyl)-1,1,1,3,3,3-hexafluoropropan-2-yl]benzoate]
;
loop_
    _publ_author_name
    _publ_author_address
    'Xiu-Juan Jiang'
;
College of Biological, Chemical Sciences and Engineering,
Jiaxing University
Zhejiang Jiaxing 314001
People's Republic of China
;
