# Supplementary material for: catena-Poly[[silver(I)-μ-4,4′-bipyridine-κ2 N:N′] 4-[2-(4-carb­oxy­phen­yl)-1,1,1,3,3,3-hexa­fluoro­propan-2-yl]benzoate]
Source: Acta Crystallogr Sect E Struct Rep Online. 2012 Apr 18;68(Pt 5):m613–4. doi: 10.1107/S1600536812015322 (PMC3344349; doi:10.1107/S1600536812015322)
Supplement: Supplementary file 2 [file e-68-0m613-Isup2.hkl]

# 
# h,k,l, Fc-squared, Fo-squared, sigma(Fo-squared) and status flag 
# 
data_I
_shelx_title ' I in P2(1)/c' 
_shelx_refln_list_code          4 
_shelx_F_calc_maximum      372.09 
_exptl_crystal_F_000      1304.00 
_reflns_d_resolution_high  0.8400 
 
loop_ 
 _symmetry_equiv_pos_as_xyz 
 'x, y, z' 
 '-x, y+1/2, -z+1/2' 
 '-x, -y, -z' 
 'x, -y-1/2, z-1/2' 
 
_cell_length_a    16.4345 
_cell_length_b    11.4363 
_cell_length_c    14.3200 
_cell_angle_alpha  90.000 
_cell_angle_beta  104.310 
_cell_angle_gamma  90.000 
 
_shelx_F_squared_multiplier     1.000 
 
loop_ 
 _refln_index_h 
 _refln_index_k 
 _refln_index_l 
 _refln_F_squared_calc 
 _refln_F_squared_meas 
 _refln_F_squared_sigma 
 _refln_observed_status 
   1   0   0    15704.01     7304.60    126.89 o 
   2   0   0    64531.93    62999.75    975.62 o 
   3   0   0    86802.65    85102.43    920.55 o 
   4   0   0     8586.21     8725.46     90.10 o 
   5   0   0    24439.66    24851.95    281.33 o 
   6   0   0      976.53     1092.35     46.43 o 
   7   0   0      402.11      438.80     24.50 o 
   8   0   0     2246.59     2363.31     79.86 o 
   9   0   0      636.16      686.44     34.51 o 
  10   0   0      673.01      745.86     38.94 o 
  11   0   0      289.27      341.70     31.31 o 
  12   0   0     1193.74     1225.79    102.10 o 
  17   0   0     1530.89     1484.40    140.16 o 
  18   0   0      904.42      923.09    127.56 o 
   1   1   0     7029.85     7335.24    148.06 o 
   2   1   0    22145.95    23395.53    379.74 o 
   3   1   0      172.90      195.84     10.66 o 
   4   1   0     1659.89     1706.84     26.49 o 
   5   1   0     2123.45     2179.80     40.29 o 
   6   1   0     9498.58     9462.30     92.72 o 
   7   1   0     8342.61     8933.82     92.76 o 
   8   1   0       25.07        2.66      8.23 o 
   9   1   0     5088.64     5311.98     71.37 o 
  10   1   0     1503.47     1518.77     51.91 o 
  11   1   0      700.50      658.45     34.22 o 
  12   1   0      933.18      935.98     41.65 o 
  13   1   0       57.32       42.45     17.08 o 
  14   1   0        2.95        0.38     24.67 o 
  15   1   0      151.61      154.95     57.48 o 
  16   1   0       26.67       13.99     46.71 o 
  17   1   0       11.75      -14.39     48.74 o 
  18   1   0       19.72      -25.18     52.10 o 
   0   2   0     7013.62     7058.65     86.27 o 
   1   2   0     7789.36     8183.27    100.88 o 
   2   2   0     1402.00     1478.67     20.37 o 
   3   2   0     1520.20     1520.55     23.64 o 
   4   2   0     2001.43     1969.03     29.72 o 
   5   2   0    11670.55    12069.59    109.53 o 
   6   2   0     2012.26     2232.71     41.27 o 
   7   2   0       45.78       44.72      9.30 o 
   8   2   0      906.09      950.13     27.19 o 
   9   2   0      156.41      164.42     20.33 o 
  10   2   0      245.18      263.48     19.23 o 
  11   2   0      135.97      181.81     24.77 o 
  12   2   0      313.48      316.44     23.71 o 
  13   2   0      289.62      322.21     30.09 o 
  14   2   0     1018.44     1033.76     47.44 o 
  15   2   0      193.17      216.87     29.76 o 
  16   2   0      324.35      421.47     42.71 o 
  17   2   0      160.36      108.47     53.18 o 
  18   2   0        4.13       41.40     85.22 o 
   1   3   0     5512.50     5850.19     64.02 o 
   2   3   0     7979.86     8081.74     84.44 o 
   3   3   0       26.76       11.10      5.69 o 
   4   3   0     5119.90     4898.77     67.52 o 
   5   3   0     5584.80     5295.40     64.06 o 
   6   3   0     7667.43     7381.47     79.49 o 
   7   3   0     6090.25     5729.55     82.80 o 
   8   3   0     1452.71     1130.75     32.61 o 
   9   3   0      655.33      433.82     21.52 o 
  10   3   0     5192.82     5188.34     79.59 o 
  11   3   0     1586.08     1518.95     42.63 o 
  12   3   0     2242.74     2179.40     67.17 o 
  13   3   0     2418.62     2427.27     56.38 o 
  14   3   0       99.00       88.33     18.74 o 
  15   3   0        0.71      -16.57     28.57 o 
  16   3   0       17.00      -15.14     70.08 o 
  17   3   0       97.02       57.48     74.10 o 
  18   3   0      151.93       69.81     78.66 o 
   0   4   0    54616.90    53187.30    770.20 o 
   1   4   0       73.99      100.13      8.09 o 
   2   4   0     5504.04     5246.04     62.67 o 
   3   4   0     1038.04     1082.85     23.21 o 
   4   4   0     1876.95     1971.85     31.08 o 
   5   4   0     1639.48     1638.00     49.20 o 
   6   4   0     3613.61     3589.52     49.44 o 
   7   4   0      289.86      279.64     16.26 o 
   8   4   0      635.88      624.76     23.52 o 
   9   4   0        0.14        3.42      9.33 o 
  10   4   0      588.16      583.89     26.07 o 
  11   4   0      230.64      232.03     20.08 o 
  12   4   0      667.61      698.59     30.81 o 
  13   4   0      650.53      671.10     35.52 o 
  14   4   0       35.66       34.23     16.84 o 
  15   4   0      965.74      876.51     61.18 o 
  16   4   0       85.10      107.62     34.84 o 
  17   4   0       72.49       26.40     80.26 o 
  18   4   0      201.34      119.12     85.76 o 
   1   5   0     3310.44     3299.24     42.83 o 
   2   5   0      228.36      243.13     12.01 o 
   3   5   0     2400.80     2499.10     40.27 o 
   4   5   0      723.69      669.42     18.44 o 
   5   5   0     4202.12     4092.64     52.74 o 
   6   5   0     2648.39     2780.80     58.84 o 
   7   5   0     3310.11     3254.22     50.03 o 
   8   5   0     3436.81     3509.80    110.22 o 
   9   5   0     1877.78     1933.03     49.78 o 
  10   5   0     1399.45     1454.96     45.05 o 
  11   5   0      504.36      590.79     46.78 o 
  12   5   0     1738.81     1717.88     78.50 o 
  13   5   0     1117.28     1020.75    158.25 o 
  14   5   0       74.03       75.43     29.32 o 
  15   5   0       71.52      -10.95     47.17 o 
  16   5   0       12.47      -22.28     23.78 o 
  17   5   0       39.63      -29.10     40.80 o 
   0   6   0     3946.31     3404.47     71.08 o 
   1   6   0    26166.94    25723.49    246.48 o 
   2   6   0      581.82      471.90     16.72 o 
   3   6   0     2618.02     2592.65     39.27 o 
   4   6   0    13088.59    13084.07    123.40 o 
   5   6   0     6162.80     6192.65     89.92 o 
   6   6   0     5074.65     4965.46     79.77 o 
   7   6   0     1124.72     1135.25     37.20 o 
   8   6   0       76.40       79.32     15.69 o 
   9   6   0      108.47      118.62     18.20 o 
  10   6   0      487.68      575.96     52.79 o 
  11   6   0      388.48      405.93     28.64 o 
  12   6   0     1313.91     1318.95     64.28 o 
  13   6   0     1113.69     1213.92    109.34 o 
  14   6   0     1377.36     1425.49     72.85 o 
  15   6   0     1159.59     1199.36     71.67 o 
  16   6   0      549.97      599.56     57.43 o 
  17   6   0      448.99      450.68     70.62 o 
   1   7   0     1041.32     1219.87     28.08 o 
   2   7   0        4.45       -5.67      8.19 o 
   3   7   0      722.20      726.41     36.42 o 
   4   7   0     1048.36     1045.56     34.83 o 
   5   7   0     1541.87     1507.99     42.61 o 
   6   7   0     5715.38     5446.96     97.89 o 
   7   7   0      923.56     1011.04     37.56 o 
   8   7   0     2112.18     2125.86     55.01 o 
   9   7   0      456.48      439.96     70.66 o 
  10   7   0     1902.31     1856.18     99.51 o 
  11   7   0      828.33      870.65     54.22 o 
  12   7   0       57.07       70.98     25.20 o 
  13   7   0       94.14      100.92     35.24 o 
  14   7   0        2.66       -4.09     21.61 o 
  15   7   0       53.64      -26.90     24.34 o 
  16   7   0        1.36      -30.77     26.39 o 
   0   8   0     3194.70     3386.77    150.01 o 
   1   8   0     5591.52     5532.80     85.01 o 
   2   8   0      981.18     1052.41     39.00 o 
   3   8   0      251.90      280.99     22.25 o 
   4   8   0     1512.63     1598.95     45.15 o 
   5   8   0      229.02      221.24     18.04 o 
   6   8   0      881.89      935.66     37.64 o 
   7   8   0       32.08       45.95     14.77 o 
   8   8   0        5.18       15.60     13.20 o 
   9   8   0      800.52      886.07     39.54 o 
  10   8   0      346.52      339.07     39.87 o 
  11   8   0      109.51      113.05     28.80 o 
  12   8   0      155.37      151.47     34.72 o 
  13   8   0      595.71      597.18     53.15 o 
  14   8   0      277.94      311.02     44.88 o 
  15   8   0      227.03      221.01     45.35 o 
   1   9   0     1159.70     1118.37     47.43 o 
   2   9   0      401.90      347.85     24.61 o 
   3   9   0     2281.63     2353.16     56.62 o 
   4   9   0     2244.50     2197.66     55.87 o 
   5   9   0     3479.50     3412.58     63.59 o 
   6   9   0     8578.52     8617.37    148.26 o 
   7   9   0     7357.35     7293.34    101.73 o 
   8   9   0     2481.20     2482.06     79.64 o 
   9   9   0     4489.89     4373.95    117.80 o 
  10   9   0     3112.75     3045.12    100.81 o 
  11   9   0     2180.50     2429.19    140.36 o 
  12   9   0      626.01      570.19     52.62 o 
  13   9   0      190.70      188.00     39.71 o 
  14   9   0      327.08      220.46     43.12 o 
   0  10   0      893.27      959.27     67.67 o 
   1  10   0      963.11      995.54     47.76 o 
   2  10   0      458.62      585.30     39.11 o 
   3  10   0      422.80      460.43     76.04 o 
   4  10   0      560.98      512.20     37.54 o 
   5  10   0      880.52      879.85     34.82 o 
   6  10   0      383.56      434.67     35.60 o 
   7  10   0      752.23      756.79     39.76 o 
   8  10   0      191.68      160.60     25.71 o 
   9  10   0       21.61       15.74     17.07 o 
  10  10   0        6.18        5.23     47.03 o 
  11  10   0       67.06       57.53     91.52 o 
  12  10   0       10.58       27.90     29.75 o 
   1  11   0      175.54      181.18     28.68 o 
   2  11   0      236.87      287.27     32.68 o 
   3  11   0      641.57      660.70     44.06 o 
   4  11   0      207.52      237.51     33.78 o 
   5  11   0      940.00      908.42     47.07 o 
   6  11   0      796.39      904.26     70.86 o 
   7  11   0      541.11      582.16     46.05 o 
   8  11   0      528.85      554.42     39.97 o 
   9  11   0      875.17      865.43     59.62 o 
  10  11   0      355.39      308.16     34.24 o 
  11  11   0      336.25      349.43     37.32 o 
   0  12   0     4091.47     4042.90    152.22 o 
   1  12   0     3227.00     3312.50    133.99 o 
   2  12   0     2567.33     2564.75     85.10 o 
   3  12   0     1999.63     2015.32    110.08 o 
   4  12   0     1435.26     1378.76     52.29 o 
   5  12   0      942.67     1022.48     47.04 o 
   6  12   0      729.68      735.75     52.30 o 
   7  12   0       27.93       55.71     23.23 o 
   8  12   0        6.68       36.34     20.86 o 
   1  13   0       31.81       17.69     21.10 o 
   2  13   0       42.81        6.25     42.54 o 
   3  13   0      118.83      128.66     29.02 o 
   4  13   0       90.82       72.18     20.27 o 
   5  13   0      176.40      107.67     28.42 o 
 -19   1   1      476.43      659.21     83.46 o 
 -18   1   1      152.59      158.34     59.07 o 
 -17   1   1      166.97      130.79     59.23 o 
 -16   1   1     1177.98     1311.73     92.63 o 
 -15   1   1      445.30      439.04     62.14 o 
 -14   1   1      778.64      862.03     72.49 o 
 -13   1   1      748.19      896.77     68.83 o 
 -12   1   1      804.02      809.90     40.21 o 
 -11   1   1      212.40      267.95     27.28 o 
 -10   1   1        8.86       -3.42     15.14 o 
  -9   1   1     3669.28     3744.85     63.76 o 
  -8   1   1     1251.85     1220.02     30.48 o 
  -7   1   1    22408.05    23289.47    197.96 o 
  -6   1   1    19894.88    20481.53    173.61 o 
  -5   1   1    20968.07    20980.21    194.83 o 
  -4   1   1    19185.14    19035.16    185.66 o 
  -3   1   1     6643.28     6631.37     74.07 o 
  -2   1   1      654.04      749.93     26.32 o 
  -1   1   1    19439.11    20489.23    233.74 o 
   0   1   1    15237.01    15646.42    184.19 o 
   1   1   1     7404.91     7602.89    100.30 o 
   2   1   1     3823.83     4023.58     61.77 o 
   3   1   1     3402.14     3397.94     33.66 o 
   4   1   1    20121.84    20833.40    149.37 o 
   5   1   1     1634.96     1597.05     24.93 o 
   6   1   1       91.63      123.70      9.82 o 
   7   1   1    24216.47    24981.31    216.21 o 
   8   1   1      839.87      739.22     21.23 o 
   9   1   1      472.82      494.15     42.64 o 
  10   1   1    11959.39    12522.91    133.06 o 
  11   1   1      887.44      932.03     40.46 o 
  12   1   1     1769.53     1781.46     56.39 o 
  13   1   1     1534.45     1613.77     56.25 o 
  14   1   1      769.14      701.56     42.21 o 
  15   1   1      199.78      250.22     31.65 o 
  16   1   1       72.42       46.92     48.35 o 
  17   1   1      370.02      317.20     63.05 o 
  18   1   1      141.94       90.30     57.85 o 
 -19   2   1       58.69      121.27     87.10 o 
 -18   2   1      166.20      147.31     60.63 o 
 -17   2   1      531.18      335.13     62.95 o 
 -16   2   1       28.87       59.20     48.73 o 
 -15   2   1      348.87      290.81     57.85 o 
 -14   2   1      969.06      962.51     45.57 o 
 -13   2   1      788.98      841.62     44.09 o 
 -12   2   1     2460.63     2478.96     93.72 o 
 -11   2   1     5020.87     4862.68     74.31 o 
 -10   2   1     3062.58     3205.55     55.76 o 
  -9   2   1     4991.61     5082.93     69.07 o 
  -8   2   1    11234.86    11082.69    115.38 o 
  -7   2   1     1234.60     1201.48     27.78 o 
  -6   2   1     1955.49     1844.69     32.03 o 
  -5   2   1       24.54       62.28     12.18 o 
  -4   2   1      829.20      792.11     18.02 o 
  -3   2   1     2574.76     2560.38     38.62 o 
  -2   2   1     1934.54     2027.62     30.73 o 
  -1   2   1      411.37      439.84     12.48 o 
   0   2   1    49241.36    50057.60    562.05 o 
   1   2   1     3316.09     3369.48     59.63 o 
   2   2   1      400.25      463.48     17.78 o 
   3   2   1     9988.27     9607.59     86.59 o 
   4   2   1    18555.98    18996.60    157.22 o 
   5   2   1    26322.92    26500.82    214.90 o 
   6   2   1    40918.53    42900.72    336.57 o 
   7   2   1     1460.63     1491.27     32.08 o 
   8   2   1    15565.83    15999.82    159.52 o 
   9   2   1        4.37       15.46      8.86 o 
  10   2   1     1837.89     1801.57     42.11 o 
  11   2   1     3521.06     3488.69     69.80 o 
  12   2   1      542.22      644.54     30.83 o 
  13   2   1      317.02      331.67     31.02 o 
  14   2   1       90.27      117.06     23.20 o 
  15   2   1     2055.36     1948.90     66.84 o 
  16   2   1      142.34      195.60     31.39 o 
  17   2   1      113.10       81.68     28.40 o 
  18   2   1      285.59      299.21     90.71 o 
 -18   3   1        0.48      -20.90     71.69 o 
 -17   3   1       11.26       66.06     74.90 o 
 -16   3   1        0.39        2.76     41.67 o 
 -15   3   1      215.15      217.06     49.61 o 
 -14   3   1       51.00       46.44     23.93 o 
 -13   3   1        5.61        8.39     17.29 o 
 -12   3   1        0.64       24.26     13.36 o 
 -11   3   1      101.07       97.47     18.72 o 
 -10   3   1        0.66       -9.36     17.42 o 
  -9   3   1      216.50      216.32     16.12 o 
  -8   3   1     1825.08     1996.07     38.73 o 
  -7   3   1      151.83      193.18     13.37 o 
  -6   3   1      294.37      323.25     14.68 o 
  -5   3   1      202.10      195.84     11.51 o 
  -4   3   1     2573.52     2518.16     34.65 o 
  -3   3   1     2076.43     2066.27     35.61 o 
  -2   3   1     2820.75     3093.55     32.83 o 
  -1   3   1     1789.36     1839.21     25.59 o 
   0   3   1        4.29        6.58      5.36 o 
   1   3   1     3864.05     4098.83     69.12 o 
   2   3   1    12391.60    12233.61    204.74 o 
   3   3   1     6296.64     5716.31    393.95 o 
   4   3   1      193.72      179.47     11.25 o 
   5   3   1      115.15      111.77     11.02 o 
   6   3   1     1732.43     1855.69     39.87 o 
   7   3   1     2125.57     2296.34     45.22 o 
   8   3   1      984.99     1090.80     39.63 o 
   9   3   1        1.00        6.36      9.25 o 
  10   3   1      769.55      736.53     29.46 o 
  11   3   1      491.60      520.60     26.55 o 
  12   3   1       71.23       62.71     16.01 o 
  13   3   1       26.64       26.93     15.48 o 
  14   3   1       13.36        1.72     15.61 o 
  15   3   1       62.00       39.35     21.85 o 
  16   3   1       10.93        3.31     46.03 o 
  17   3   1        6.45       26.00     72.22 o 
  18   3   1        0.00      -85.62     63.25 o 
 -18   4   1        3.22       55.88     82.14 o 
 -17   4   1      362.62      316.63     94.33 o 
 -16   4   1     1442.16     1262.94    164.95 o 
 -15   4   1      246.04      212.69     57.55 o 
 -14   4   1     1054.84     1063.23     62.57 o 
 -13   4   1     3126.68     3045.27    116.85 o 
 -12   4   1     2496.19     2492.54     53.05 o 
 -11   4   1     3379.15     3454.29     60.34 o 
 -10   4   1     1706.82     1752.88     40.39 o 
  -9   4   1     7011.17     6803.68     87.11 o 
  -8   4   1     3303.00     3249.02     59.87 o 
  -7   4   1     3829.98     3821.93     53.30 o 
  -6   4   1      310.81      307.49     15.18 o 
  -5   4   1       32.77       38.79      8.24 o 
  -4   4   1      291.22      303.44     13.17 o 
  -3   4   1      943.14      966.43     20.67 o 
  -2   4   1      161.89      211.84     10.59 o 
  -1   4   1    11004.81    11112.29     98.98 o 
   0   4   1    12073.83    11798.80    103.60 o 
   1   4   1    19344.56    19379.68    201.97 o 
   2   4   1     6749.66     6486.04    107.67 o 
   3   4   1     5246.40     4899.06    171.51 o 
   4   4   1    10289.30    10309.76     97.12 o 
   5   4   1    25095.49    24967.95    363.23 o 
   6   4   1    12324.79    12293.27    118.84 o 
   7   4   1     4176.55     4116.88     58.26 o 
   8   4   1      605.60      652.52     24.88 o 
   9   4   1     1807.34     1705.28     40.51 o 
  10   4   1     1221.45     1200.27     36.16 o 
  11   4   1       67.22       58.12     26.33 o 
  12   4   1       14.14       11.50     13.09 o 
  13   4   1       22.65        3.64     14.15 o 
  14   4   1      783.86      770.31     40.40 o 
  15   4   1      490.32      580.46     37.99 o 
  16   4   1      451.18      425.41     49.57 o 
  17   4   1       54.40       24.79     72.76 o 
 -17   5   1       78.91       73.90     35.77 o 
 -16   5   1      295.98      410.40     54.00 o 
 -15   5   1      168.58      197.29     54.54 o 
 -14   5   1      107.35      156.93     32.98 o 
 -13   5   1        2.83        2.81     20.72 o 
 -12   5   1      680.73      548.24     61.24 o 
 -11   5   1      317.04      304.63     39.68 o 
 -10   5   1     4033.76     3894.46     62.33 o 
  -9   5   1      270.37      354.35     21.85 o 
  -8   5   1     2140.77     2253.14     42.37 o 
  -7   5   1    10241.34    10507.75    108.29 o 
  -6   5   1    10659.82    10756.95    107.71 o 
  -5   5   1    18586.66    18019.22    158.97 o 
  -4   5   1     9495.24     9339.69     92.85 o 
  -3   5   1    11062.77    11093.11     94.20 o 
  -2   5   1    10127.91    10518.17     99.23 o 
  -1   5   1    46637.06    48972.40    374.52 o 
   0   5   1    27786.68    29328.39    234.20 o 
   1   5   1     1677.99     1778.48     32.20 o 
   2   5   1     8792.55     9555.61    231.67 o 
   3   5   1        3.80        1.95     11.07 o 
   4   5   1      191.92      184.67     20.63 o 
   5   5   1      512.16      607.26     17.15 o 
   6   5   1     1334.54     1395.41     29.55 o 
   7   5   1     2974.21     3053.15     48.29 o 
   8   5   1     1682.84     1660.90     51.52 o 
   9   5   1     3097.05     3184.79     66.15 o 
  10   5   1     4022.44     4089.08     78.24 o 
  11   5   1     2349.83     2409.21     60.57 o 
  12   5   1     2761.02     2880.00     69.25 o 
  13   5   1     2996.10     2899.68     71.33 o 
  14   5   1     2529.90     2326.10     65.88 o 
  15   5   1     1090.84      872.82     61.73 o 
  16   5   1      986.73      942.42     67.59 o 
  17   5   1      589.73      492.83    107.73 o 
 -17   6   1       29.88       15.97     28.53 o 
 -16   6   1        0.00      -33.60     24.17 o 
 -15   6   1       11.61        5.04     27.04 o 
 -14   6   1       34.94       14.33     36.25 o 
 -13   6   1      122.56      101.57     30.71 o 
 -12   6   1       68.63       73.51     29.88 o 
 -11   6   1      601.54      698.83     49.14 o 
 -10   6   1       76.92       83.85     20.47 o 
  -9   6   1      115.87      127.25     18.04 o 
  -8   6   1        0.71       22.14     11.83 o 
  -7   6   1        1.06       26.54     16.96 o 
  -6   6   1       27.36       39.77      9.08 o 
  -5   6   1       13.74       23.69      7.68 o 
  -4   6   1      337.71      362.71     16.22 o 
  -3   6   1      873.66      852.82     25.78 o 
  -2   6   1      633.40      628.10     28.49 o 
  -1   6   1      718.83      722.69     20.77 o 
   0   6   1      953.69     1018.83     31.76 o 
   1   6   1      301.06      336.42     14.65 o 
   2   6   1       24.83       39.03      8.06 o 
   3   6   1      305.64      331.77     25.16 o 
   4   6   1       36.83       39.07     21.57 o 
   5   6   1      302.06      323.68     21.25 o 
   6   6   1      392.93      402.70     26.93 o 
   7   6   1      351.92      331.77     23.39 o 
   8   6   1      114.76      123.22     18.68 o 
   9   6   1      259.20      310.79     31.72 o 
  10   6   1       47.88       61.17     17.11 o 
  11   6   1      185.97      166.78     22.39 o 
  12   6   1       33.12        6.10     21.40 o 
  13   6   1       53.85       65.43     18.49 o 
  14   6   1       14.88       22.33     21.77 o 
  15   6   1        6.65       -5.12     41.54 o 
  16   6   1        0.40       24.03     25.95 o 
 -16   7   1      288.99      302.77     48.99 o 
 -15   7   1      589.65      533.61     55.73 o 
 -14   7   1      242.66      231.40     39.32 o 
 -13   7   1       10.26        2.04     36.71 o 
 -12   7   1        0.33      -46.33     34.10 o 
 -11   7   1      152.72      119.89     34.44 o 
 -10   7   1     1569.32     1538.45     67.38 o 
  -9   7   1      396.52      403.41     28.12 o 
  -8   7   1     4757.23     4801.60     87.21 o 
  -7   7   1     8175.23     8352.48    140.31 o 
  -6   7   1     8939.93     9138.40    120.92 o 
  -5   7   1     7960.12     8270.24    104.40 o 
  -4   7   1     8804.55     8866.13    100.33 o 
  -3   7   1     6417.81     6454.38     75.96 o 
  -2   7   1     5691.69     5643.84     69.04 o 
  -1   7   1     4601.90     4492.14     71.09 o 
   0   7   1     6215.21     6347.82     85.37 o 
   1   7   1     2651.67     2707.96     42.60 o 
   2   7   1      133.48      171.43     19.88 o 
   3   7   1      284.87      269.88     24.81 o 
   4   7   1      300.89      359.37     37.65 o 
   5   7   1      517.07      568.69     28.76 o 
   6   7   1     5418.17     5271.41     88.59 o 
   7   7   1      584.90      618.19     31.97 o 
   8   7   1     1062.71     1096.33     40.81 o 
   9   7   1     3908.48     3889.53     90.91 o 
  10   7   1     1389.78     1424.04     86.90 o 
  11   7   1     2275.67     2326.09     63.63 o 
  12   7   1     1901.63     1901.86     59.52 o 
  13   7   1      851.57      804.47     57.24 o 
  14   7   1      812.74      899.23     91.59 o 
  15   7   1      303.41      328.23     61.77 o 
 -15   8   1      691.41      788.65     65.87 o 
 -14   8   1     1131.99     1099.09    137.88 o 
 -13   8   1     1925.54     1837.87     84.98 o 
 -12   8   1      751.48      732.64     55.88 o 
 -11   8   1     2081.82     2144.80    254.72 o 
 -10   8   1     1065.04     1057.72     78.32 o 
  -9   8   1      502.97      432.85     83.34 o 
  -8   8   1      845.29      836.88     37.12 o 
  -7   8   1      711.83      705.83     33.25 o 
  -6   8   1      469.73      490.34     24.67 o 
  -5   8   1     1009.86     1008.21     31.82 o 
  -4   8   1       69.59      110.27     14.06 o 
  -3   8   1      107.48      131.78     30.21 o 
  -2   8   1        4.41       -9.49     18.17 o 
  -1   8   1     4959.91     5049.45     78.98 o 
   0   8   1     5819.51     5980.88     89.78 o 
   1   8   1     7738.22     7726.73    106.97 o 
   2   8   1     3432.03     3433.64    115.82 o 
   3   8   1     2194.00     2283.19    126.66 o 
   4   8   1     2407.77     2317.50     55.28 o 
   5   8   1      824.21      824.32     37.64 o 
   6   8   1      272.19      238.95     22.51 o 
   7   8   1      449.98      405.59     28.07 o 
   8   8   1     1960.10     1953.94     66.96 o 
   9   8   1       11.12       33.35     24.16 o 
  10   8   1      201.53      195.39     24.37 o 
  11   8   1        2.11        2.82     26.93 o 
  12   8   1       26.14       42.91     33.70 o 
  13   8   1        4.85       -5.49     25.07 o 
  14   8   1      135.47      123.21     80.87 o 
  15   8   1       15.22        6.98     30.68 o 
 -14   9   1       31.98       16.35     26.42 o 
 -13   9   1       88.45       55.48     36.25 o 
 -12   9   1       35.83       48.40     26.14 o 
 -11   9   1        3.92       14.89     23.50 o 
 -10   9   1      142.26       87.92     28.58 o 
  -9   9   1        0.10       -2.94     18.76 o 
  -8   9   1      102.98      108.32     20.69 o 
  -7   9   1      131.48      131.09     17.87 o 
  -6   9   1      284.88      314.29     22.40 o 
  -5   9   1       35.22       36.98     12.08 o 
  -4   9   1      191.23      221.25     19.38 o 
  -3   9   1      149.09      117.63     18.36 o 
  -2   9   1        7.95       -3.85     22.85 o 
  -1   9   1      115.26      119.11     21.03 o 
   0   9   1      131.00      121.24     21.88 o 
   1   9   1        1.10       24.06     12.74 o 
   2   9   1       33.75       31.52     12.89 o 
   3   9   1       46.29       44.57     14.29 o 
   4   9   1        2.12       12.16     13.94 o 
   5   9   1       21.71       39.06     12.56 o 
   6   9   1      233.89      213.72     22.96 o 
   7   9   1      250.65      251.14     40.12 o 
   8   9   1       13.39       18.33     16.42 o 
   9   9   1        0.02        4.39     14.88 o 
  10   9   1       38.64       14.10     68.47 o 
  11   9   1        8.73        2.07     45.89 o 
  12   9   1        7.36      -21.28     21.86 o 
  13   9   1       17.70       18.51     26.79 o 
 -13  10   1      843.39      904.20     69.38 o 
 -12  10   1     1107.43     1021.45     55.07 o 
 -11  10   1      369.67      342.68     51.87 o 
 -10  10   1     2998.88     3037.43    123.36 o 
  -9  10   1     1965.25     1967.08     65.12 o 
  -8  10   1      782.92      808.36     52.07 o 
  -7  10   1     1157.12     1175.06     48.91 o 
  -6  10   1      915.32      849.59     36.28 o 
  -5  10   1       70.53       69.94     16.61 o 
  -4  10   1      121.14      104.75     18.28 o 
  -3  10   1       26.71       14.87     15.64 o 
  -2  10   1      549.59      649.27     40.83 o 
  -1  10   1      345.56      345.08     31.67 o 
   0  10   1     2269.30     2384.37     73.60 o 
   1  10   1     1582.43     1809.08     72.29 o 
   2  10   1     3104.98     3081.64     85.08 o 
   3  10   1     1879.97     1807.66     63.02 o 
   4  10   1     4099.80     4001.53     81.79 o 
   5  10   1     5733.09     5773.44     89.79 o 
   6  10   1     4294.06     4251.62     76.51 o 
   7  10   1     4177.98     4274.02     78.42 o 
   8  10   1     2054.49     2055.11     62.88 o 
   9  10   1     1421.35     1367.07    103.24 o 
  10  10   1      435.24      350.68     44.01 o 
  11  10   1      313.80      244.01     41.05 o 
  12  10   1        1.48      -13.10     21.02 o 
 -11  11   1      645.87      672.14     46.88 o 
 -10  11   1      487.22      428.96     44.26 o 
  -9  11   1      280.48      270.64     45.90 o 
  -8  11   1      221.45      246.99     34.54 o 
  -7  11   1     1283.02     1393.68     65.74 o 
  -6  11   1     2837.75     2949.12    200.79 o 
  -5  11   1     2388.46     2587.43     90.65 o 
  -4  11   1     2402.34     2337.42    104.05 o 
  -3  11   1     3449.54     3397.03    111.15 o 
  -2  11   1     3953.59     3870.51    100.16 o 
  -1  11   1     5195.57     4990.63    115.17 o 
   0  11   1     3099.87     2738.92     84.24 o 
   1  11   1     1832.50     1752.63     67.06 o 
   2  11   1      674.03      651.41     69.68 o 
   3  11   1      212.82      157.97     27.76 o 
   4  11   1       37.72       37.19     26.60 o 
   5  11   1       49.58       39.09     15.67 o 
   6  11   1      366.14      329.46     29.13 o 
   7  11   1      322.66      295.10     39.63 o 
   8  11   1      660.37      694.39     43.71 o 
   9  11   1      988.71      906.34     87.07 o 
  10  11   1      937.24      918.83     62.88 o 
  -9  12   1       90.51       70.35     35.04 o 
  -8  12   1        2.21       25.77     21.32 o 
  -7  12   1        1.51       20.15     19.04 o 
  -6  12   1        0.17      -14.49     18.63 o 
  -5  12   1        6.18        4.22     19.13 o 
  -4  12   1       44.36       46.74     17.09 o 
  -3  12   1       19.67       17.48     16.14 o 
  -2  12   1       16.68       12.64     18.25 o 
  -1  12   1        5.66       12.32     34.24 o 
   0  12   1        2.68       15.69     18.73 o 
   1  12   1        8.51        7.78     18.23 o 
   2  12   1       56.44       74.90     23.65 o 
   3  12   1        3.12      -21.21     14.86 o 
   4  12   1        2.55       -7.56     26.80 o 
   5  12   1        2.11       -1.58     12.98 o 
   6  12   1       13.92       30.25     16.21 o 
   7  12   1        6.01       10.85     20.30 o 
   8  12   1       21.43       18.91     18.70 o 
  -5  13   1      857.59      725.02     96.07 o 
  -4  13   1      692.91      566.12     49.15 o 
  -3  13   1     1323.48     1371.41     77.45 o 
  -2  13   1     1804.33     1850.11     75.87 o 
  -1  13   1      839.33      986.00     66.06 o 
   0  13   1      814.07      870.25     71.69 o 
   1  13   1      575.98      505.29     44.28 o 
   2  13   1       66.91       88.71     25.61 o 
   3  13   1      118.11      154.95     30.87 o 
   4  13   1        5.24       15.83     15.44 o 
   5  13   1      111.93      117.30     23.66 o 
 -19   0   2     1003.41      845.37    131.18 o 
 -18   0   2        0.76       38.72     79.33 o 
 -17   0   2     1537.29     1279.92    132.39 o 
 -16   0   2       96.10        6.97     63.25 o 
 -15   0   2     3889.27     3449.30    175.00 o 
 -14   0   2     3781.88     3389.54    172.99 o 
 -13   0   2     7203.19     7072.39    235.70 o 
 -12   0   2    10919.93    10288.14    283.13 o 
 -11   0   2    10347.67    10047.61    269.06 o 
 -10   0   2    14960.29    14715.87    335.52 o 
  -9   0   2      912.09      901.92     79.73 o 
  -8   0   2    13132.46    14000.33    301.35 o 
  -6   0   2     6188.41     6092.22    156.64 o 
  -5   0   2    13474.88    13693.08    266.92 o 
  -4   0   2     6160.40     5966.53    137.61 o 
  -3   0   2    51451.75    52272.25    823.53 o 
  -2   0   2      572.08      591.05     27.47 o 
  -1   0   2    19590.16    19498.95    321.05 o 
   0   0   2     4088.01     4119.81     85.09 o 
   1   0   2     1094.89     1128.47     25.56 o 
   2   0   2      951.88      929.94     27.67 o 
   3   0   2    49598.69    49953.87    716.74 o 
   4   0   2     3544.58     3432.70     92.05 o 
   5   0   2     4113.67     3989.15     54.67 o 
   6   0   2    22698.67    23281.47    278.80 o 
   7   0   2     7548.31     7430.72    119.53 o 
   8   0   2     2019.44     2012.04     57.76 o 
   9   0   2     7678.17     7561.26    130.91 o 
  10   0   2     4738.13     4713.81    101.29 o 
  11   0   2    16305.20    16703.97    241.62 o 
  12   0   2     5451.19     5221.06    133.19 o 
  13   0   2     3293.13     3173.64     94.20 o 
  14   0   2     5076.56     4761.20    120.31 o 
  15   0   2      938.00      875.39    104.25 o 
  16   0   2     1755.64     1528.88    133.99 o 
  17   0   2      178.07      -90.45     70.35 o 
  18   0   2       43.09     -105.92     70.62 o 
 -19   1   2       91.62      163.05     63.66 o 
 -18   1   2       11.40        5.75     50.59 o 
 -17   1   2      789.73      812.84     80.43 o 
 -16   1   2      677.14      693.06     75.40 o 
 -15   1   2       82.36      121.82     49.51 o 
 -14   1   2     1074.96     1128.79     88.84 o 
 -13   1   2      181.03      204.72     51.76 o 
 -12   1   2     2585.79     2662.25    128.10 o 
 -11   1   2       27.12       39.65     36.15 o 
 -10   1   2      494.87      562.26     49.98 o 
  -9   1   2     1355.11     1364.12     53.21 o 
  -8   1   2       31.03       27.45     20.17 o 
  -7   1   2     1694.49     1723.31     59.57 o 
  -6   1   2     1612.51     1609.15     29.43 o 
  -5   1   2     1486.96     1540.78     36.79 o 
  -4   1   2     2916.23     2934.68     48.69 o 
  -3   1   2     5624.56     5594.19     67.08 o 
  -2   1   2     3067.79     3004.76     70.73 o 
  -1   1   2    38726.40    39678.56    440.77 o 
   0   1   2      299.90      278.17      9.77 o 
   1   1   2     9488.39     9902.68    126.69 o 
   2   1   2      273.95      280.09     10.22 o 
   3   1   2      194.98      223.71      8.62 o 
   4   1   2     7236.31     7271.06     65.96 o 
   5   1   2     5742.53     5869.57     57.08 o 
   6   1   2     1220.06     1394.19     25.54 o 
   7   1   2      252.10      332.99     20.40 o 
   8   1   2      458.18      537.12     27.42 o 
   9   1   2      165.87      183.20     13.86 o 
  10   1   2        0.18       13.45      9.94 o 
  11   1   2      315.28      307.69     22.83 o 
  12   1   2      299.98      296.72     29.76 o 
  13   1   2      586.02      653.05     54.43 o 
  14   1   2      901.61      831.55     45.67 o 
  15   1   2      471.85      484.55     40.34 o 
  16   1   2       90.19      122.99     28.65 o 
  17   1   2       89.65      -17.50     54.94 o 
  18   1   2      144.88       74.90     79.06 o 
 -19   2   2        7.63       -9.74     47.77 o 
 -18   2   2      110.64      104.88     51.12 o 
 -17   2   2       40.01      -10.15     47.91 o 
 -16   2   2       31.99       75.77     58.56 o 
 -15   2   2      221.07      237.61     50.37 o 
 -14   2   2        4.87        1.65     42.91 o 
 -13   2   2      285.08      322.80     28.26 o 
 -12   2   2      181.79      214.32     19.86 o 
 -11   2   2     2133.35     2197.39     47.57 o 
 -10   2   2      414.85      431.00     21.66 o 
  -9   2   2     1962.70     2016.90     39.92 o 
  -8   2   2    10060.15    10145.77    120.18 o 
  -7   2   2     4213.14     4352.32     55.30 o 
  -6   2   2     3679.85     3812.40     47.90 o 
  -5   2   2     3246.79     3298.27     53.59 o 
  -4   2   2     6632.49     6688.05    123.31 o 
  -3   2   2     1394.17     1465.07     25.00 o 
  -2   2   2     2196.55     2412.36     31.50 o 
  -1   2   2     2416.07     2408.39     29.70 o 
   0   2   2      888.83      865.92     23.68 o 
   1   2   2      676.39      672.46     15.08 o 
   2   2   2     4995.51     4839.61     66.81 o 
   3   2   2      929.56      940.09     22.66 o 
   4   2   2        9.50        3.45      5.82 o 
   5   2   2     4050.77     4192.16     60.16 o 
   6   2   2     9692.85    10155.42    100.92 o 
   7   2   2     1823.96     1838.13     36.03 o 
   8   2   2     2979.49     2980.26     49.59 o 
   9   2   2     1999.21     2068.98     42.85 o 
  10   2   2     1152.29     1163.66     34.84 o 
  11   2   2     2798.80     2801.21     59.84 o 
  12   2   2      211.27      214.18     21.55 o 
  13   2   2       47.34       33.78     20.29 o 
  14   2   2        1.52      -15.78     20.98 o 
  15   2   2       22.28       25.97     20.03 o 
  16   2   2       23.67       12.77     21.58 o 
  17   2   2        0.62       12.98     22.21 o 
  18   2   2        0.67      -10.63     52.12 o 
 -18   3   2      134.88      141.50     92.05 o 
 -17   3   2      751.50      820.12    148.60 o 
 -16   3   2     2658.63     2714.80    112.90 o 
 -15   3   2     1152.73     1218.70     79.56 o 
 -14   3   2     1516.67     1601.52     61.84 o 
 -13   3   2     1345.81     1371.18     55.58 o 
 -12   3   2     3611.22     3617.26     69.05 o 
 -11   3   2     1074.32     1046.16     33.11 o 
 -10   3   2      244.38      240.25     17.48 o 
  -9   3   2     5981.43     6332.92     77.82 o 
  -8   3   2     1623.92     1778.10     34.91 o 
  -7   3   2      818.18      777.20     22.03 o 
  -6   3   2      151.45       76.52     16.31 o 
  -5   3   2        4.15        0.73      9.05 o 
  -4   3   2     7148.87     6974.47     69.12 o 
  -3   3   2      229.34      225.35     14.19 o 
  -2   3   2     5564.03     5555.27     50.47 o 
  -1   3   2    74599.72    73763.61    642.55 o 
   0   3   2    20012.22    20215.76    190.28 o 
   1   3   2    19756.69    19326.20    263.63 o 
   2   3   2     4226.58     4101.06     71.07 o 
   3   3   2     5297.55     5085.12     84.70 o 
   4   3   2     2926.42     2676.59     37.72 o 
   5   3   2    12043.64    11879.82    112.27 o 
   6   3   2       48.80       25.50      8.85 o 
   7   3   2     1538.49     1697.61     35.65 o 
   8   3   2     1175.70     1220.63     33.92 o 
   9   3   2      354.45      427.98     31.78 o 
  10   3   2       44.67       51.42     13.75 o 
  11   3   2     2262.68     2339.17     51.21 o 
  12   3   2      480.70      519.33     35.32 o 
  13   3   2     1928.54     2038.01     58.76 o 
  14   3   2     2006.25     2050.02     61.87 o 
  15   3   2     1331.06     1573.68    108.80 o 
  16   3   2      612.30      648.90     52.80 o 
  17   3   2      366.19      363.67     44.51 o 
 -18   4   2        0.44       40.73     81.87 o 
 -17   4   2       28.39      -93.26     62.17 o 
 -16   4   2        0.19      -13.71     33.43 o 
 -15   4   2       69.08       -5.91     23.91 o 
 -14   4   2        1.66       19.12     18.93 o 
 -13   4   2       93.82      112.20     25.10 o 
 -12   4   2      575.89      569.20     36.54 o 
 -11   4   2     1005.62     1002.17     31.93 o 
 -10   4   2     2704.28     2677.91     49.41 o 
  -9   4   2      837.38      891.37     36.65 o 
  -8   4   2       10.86       33.59      9.23 o 
  -7   4   2     6324.78     6262.01     72.67 o 
  -6   4   2     7523.23     7411.88     79.26 o 
  -5   4   2      436.86      447.97     16.33 o 
  -4   4   2     2434.31     2400.44     32.34 o 
  -3   4   2     1671.12     1635.09     25.22 o 
  -2   4   2      282.89      327.37     11.80 o 
  -1   4   2     5527.46     5743.64     60.43 o 
   0   4   2       72.95       83.59     10.19 o 
   1   4   2     1449.36     1463.14     40.41 o 
   2   4   2      346.22      385.16     22.77 o 
   3   4   2        3.63       17.34     11.61 o 
   4   4   2     3048.70     3057.10     67.61 o 
   5   4   2     2959.86     2800.99     42.54 o 
   6   4   2      712.19      807.25     24.52 o 
   7   4   2     3344.05     3222.26     60.78 o 
   8   4   2      211.74      200.24     16.75 o 
   9   4   2     2913.12     2874.58     53.52 o 
  10   4   2      566.40      552.22     32.76 o 
  11   4   2      963.16      943.78     39.07 o 
  12   4   2      421.08      429.00     29.68 o 
  13   4   2       29.67       17.61     15.02 o 
  14   4   2      270.38      233.05     27.11 o 
  15   4   2        2.22      -18.07     49.85 o 
  16   4   2       53.14       32.31     30.42 o 
  17   4   2        0.10      -45.56     66.19 o 
 -18   5   2       45.26       66.20     71.55 o 
 -17   5   2      430.44      505.68     57.21 o 
 -16   5   2      925.44      890.68     67.96 o 
 -15   5   2      383.78      321.70     43.79 o 
 -14   5   2      187.71      135.67     34.76 o 
 -13   5   2     1086.36     1078.30     61.17 o 
 -12   5   2       50.75       84.84     27.26 o 
 -11   5   2     1248.77     1317.20     47.39 o 
 -10   5   2       44.90       55.79     12.34 o 
  -9   5   2       42.56       19.71     18.41 o 
  -8   5   2       39.37       30.92     10.04 o 
  -7   5   2       70.07       90.41     12.03 o 
  -6   5   2     2728.97     2758.33     43.45 o 
  -5   5   2      413.29      450.02     19.80 o 
  -4   5   2      993.44      962.76     21.50 o 
  -3   5   2     2789.86     2859.52     37.42 o 
  -2   5   2    21982.58    22429.03    186.74 o 
  -1   5   2      540.12      616.79     18.81 o 
   0   5   2    26163.63    27269.97    280.81 o 
   1   5   2    10470.99    10851.06    151.65 o 
   2   5   2     2357.39     2384.69     57.43 o 
   3   5   2     3023.99     3017.11     68.15 o 
   4   5   2     8498.41     8333.21    131.94 o 
   5   5   2     1447.35     1489.46     26.71 o 
   6   5   2      115.94      116.28     15.34 o 
   7   5   2      210.24      203.77     21.91 o 
   8   5   2       36.33       47.00     13.78 o 
   9   5   2       79.85       69.82     15.30 o 
  10   5   2      122.59      131.71     22.01 o 
  11   5   2      112.12      105.56     26.56 o 
  12   5   2      890.32      867.27     80.08 o 
  13   5   2      202.61      278.44     30.45 o 
  14   5   2      136.30      145.22     29.57 o 
  15   5   2      543.79      610.60    136.27 o 
  16   5   2      458.74      536.92    104.65 o 
 -17   6   2       96.97      147.53     40.62 o 
 -16   6   2       14.15      -19.48     24.36 o 
 -15   6   2      156.53      120.77     35.37 o 
 -14   6   2       19.97       10.87     23.54 o 
 -13   6   2      240.61      283.75     40.18 o 
 -12   6   2      950.36     1030.53     98.55 o 
 -11   6   2     5600.34     5354.14    202.87 o 
 -10   6   2     2872.33     2978.62     90.22 o 
  -9   6   2     5506.84     5511.86     88.21 o 
  -8   6   2    10630.73    10630.83    114.43 o 
  -7   6   2    10825.77    10899.25    114.10 o 
  -6   6   2    13190.92    13019.83    115.24 o 
  -5   6   2     8542.81     8539.16     83.23 o 
  -4   6   2     8062.71     7936.39     77.95 o 
  -3   6   2      615.47      584.88     17.91 o 
  -2   6   2     7337.83     7538.25     81.46 o 
  -1   6   2       29.56       10.25      6.91 o 
   0   6   2      108.61       88.85     10.38 o 
   1   6   2      351.22      375.29     18.08 o 
   2   6   2     3929.24     3754.61    128.64 o 
   3   6   2      992.89      884.00     38.34 o 
   4   6   2     4017.68     3946.87     85.37 o 
   5   6   2     8434.00     8515.23    133.54 o 
   6   6   2     9102.93     9049.70    141.73 o 
   7   6   2    11709.33    11667.33    148.65 o 
   8   6   2     3114.42     3122.48     67.35 o 
   9   6   2     4972.75     4871.08     88.95 o 
  10   6   2     6987.36     7202.16    115.44 o 
  11   6   2     1860.52     1850.47     62.94 o 
  12   6   2      626.80      641.38     37.28 o 
  13   6   2      741.56      630.64     62.39 o 
  14   6   2        0.77       20.96     17.93 o 
  15   6   2        1.53      -32.79     21.86 o 
  16   6   2       30.46        7.24     67.00 o 
 -16   7   2      209.38      127.82     71.62 o 
 -15   7   2      130.30      176.14     39.18 o 
 -14   7   2      309.72      314.48     44.51 o 
 -13   7   2      207.89      235.16     42.28 o 
 -12   7   2       72.67      130.95     61.10 o 
 -11   7   2      478.94      445.61     42.65 o 
 -10   7   2        0.39       -9.76     17.13 o 
  -9   7   2       79.25       65.12     21.70 o 
  -8   7   2        7.94       16.18     10.88 o 
  -7   7   2       51.05       70.97     13.04 o 
  -6   7   2     1793.51     1795.59     53.30 o 
  -5   7   2      457.94      495.54     19.14 o 
  -4   7   2     3594.15     3644.80     49.36 o 
  -3   7   2       52.90       54.72      9.72 o 
  -2   7   2     1471.25     1457.68     32.18 o 
  -1   7   2     4188.59     4260.45     58.01 o 
   0   7   2     1915.19     1960.57     43.07 o 
   1   7   2     1596.19     1479.47     43.28 o 
   2   7   2      791.34      860.04     39.66 o 
   3   7   2     2025.96     2062.79    115.44 o 
   4   7   2      330.82      339.67     32.90 o 
   5   7   2     3360.07     3293.94     82.99 o 
   6   7   2      144.96      160.81     19.61 o 
   7   7   2      858.09      877.69     38.25 o 
   8   7   2      188.27      161.04     22.15 o 
   9   7   2      679.31      796.90     37.99 o 
  10   7   2      204.11      204.02     23.47 o 
  11   7   2      323.00      326.09     29.83 o 
  12   7   2       17.10       49.48     17.79 o 
  13   7   2      318.79      372.96     32.20 o 
  14   7   2      350.62      329.65     44.40 o 
  15   7   2       55.24       62.97     29.58 o 
 -15   8   2       52.98        2.89     27.06 o 
 -14   8   2      117.78       67.51     64.72 o 
 -13   8   2      335.82      309.85     43.78 o 
 -12   8   2      643.76      611.06     73.09 o 
 -11   8   2       38.99      -10.14     53.60 o 
 -10   8   2      400.99      361.40     40.93 o 
  -9   8   2      336.05      380.33     31.59 o 
  -8   8   2       14.08       16.83     18.14 o 
  -7   8   2      544.62      600.43     28.47 o 
  -6   8   2      170.84      162.30     16.19 o 
  -5   8   2       18.15       25.94      9.69 o 
  -4   8   2      637.69      671.83     32.11 o 
  -3   8   2     1912.76     1883.81     52.26 o 
  -2   8   2      354.84      375.19     19.92 o 
  -1   8   2       13.33       22.49     11.06 o 
   0   8   2        2.51        8.87     10.82 o 
   1   8   2       34.77       41.71     12.63 o 
   2   8   2      485.11      529.01     27.71 o 
   3   8   2      662.19      685.87     38.86 o 
   4   8   2       42.03       36.41     17.04 o 
   5   8   2      575.00      509.94     50.52 o 
   6   8   2      265.22      202.56     21.76 o 
   7   8   2      282.75      277.47     24.91 o 
   8   8   2      246.57      277.24     25.62 o 
   9   8   2      318.49      282.13     26.78 o 
  10   8   2      855.94      864.95     42.60 o 
  11   8   2      354.59      429.04     33.78 o 
  12   8   2       99.31      151.03     25.04 o 
  13   8   2      125.04       70.40     71.22 o 
  14   8   2      131.94       61.23     37.79 o 
 -14   9   2      579.98      465.82     53.36 o 
 -13   9   2     1343.44     1358.17     78.02 o 
 -12   9   2      977.09      888.71     65.68 o 
 -11   9   2      462.78      500.37     38.50 o 
 -10   9   2      261.03      258.95     29.91 o 
  -9   9   2      207.15      215.88     32.12 o 
  -8   9   2        7.08       24.78     19.71 o 
  -7   9   2      946.56      890.19     54.01 o 
  -6   9   2     2521.05     2597.39     54.90 o 
  -5   9   2     1742.76     1766.29     44.41 o 
  -4   9   2     3758.96     3762.55     64.74 o 
  -3   9   2     4243.45     4386.18     80.56 o 
  -2   9   2     5237.00     5320.47    189.54 o 
  -1   9   2     4974.32     5216.84    151.35 o 
   0   9   2     9176.26     9382.94    408.68 o 
   1   9   2     5233.23     5131.86     88.03 o 
   2   9   2     3827.75     3797.06     74.72 o 
   3   9   2     3130.96     3245.48     69.57 o 
   4   9   2     6102.47     6225.70    104.12 o 
   5   9   2     2851.23     2929.20     84.62 o 
   6   9   2     1577.45     1600.14     66.88 o 
   7   9   2      430.38      444.38     31.22 o 
   8   9   2      151.21      140.99     22.15 o 
   9   9   2      115.92      152.98     32.05 o 
  10   9   2      293.91      331.41     30.77 o 
  11   9   2       69.24       64.76     41.87 o 
  12   9   2      894.23      832.02     61.32 o 
  13   9   2      584.88      542.32     66.06 o 
 -13  10   2       44.97       28.63     19.69 o 
 -12  10   2        0.61      -16.22     24.48 o 
 -11  10   2      833.72      753.42     47.93 o 
 -10  10   2     1234.26     1238.66     69.74 o 
  -9  10   2       34.60       53.39     38.17 o 
  -8  10   2     1715.75     1601.96     58.18 o 
  -7  10   2      510.58      583.93     37.93 o 
  -6  10   2     2351.02     2420.62    117.11 o 
  -5  10   2     2547.99     2429.85     62.06 o 
  -4  10   2       45.64       21.72     14.06 o 
  -3  10   2      145.14      166.22     22.28 o 
  -2  10   2      777.27      802.94     90.04 o 
  -1  10   2      111.44      121.42     22.86 o 
   0  10   2       50.57       99.64     21.36 o 
   1  10   2        4.16        0.70     14.67 o 
   2  10   2       60.62       84.93     17.60 o 
   3  10   2      199.08      203.74     22.61 o 
   4  10   2      474.67      517.21     35.56 o 
   5  10   2     1053.90     1027.86     49.34 o 
   6  10   2      774.45      824.24     41.27 o 
   7  10   2     1009.54     1111.78     47.33 o 
   8  10   2      645.16      618.15     50.59 o 
   9  10   2      890.75      896.08     46.14 o 
  10  10   2      401.37      350.65     44.20 o 
  11  10   2      181.79      116.61     33.79 o 
  12  10   2       47.69       14.96     26.46 o 
 -11  11   2       97.37       84.06     32.39 o 
 -10  11   2      205.36      182.11     45.29 o 
  -9  11   2       24.11       21.99     18.14 o 
  -8  11   2       30.62       15.32     17.38 o 
  -7  11   2      197.52      179.29     30.20 o 
  -6  11   2        5.43       22.98     23.38 o 
  -5  11   2      606.28      639.38    153.36 o 
  -4  11   2      110.91      132.75     21.10 o 
  -3  11   2     2008.65     1931.51     57.54 o 
  -2  11   2     1945.66     1824.29     67.70 o 
  -1  11   2     1472.89     1299.26     58.47 o 
   0  11   2     2254.43     2045.14     72.78 o 
   1  11   2     1952.86     1917.88     72.42 o 
   2  11   2     1892.65     1826.30     69.04 o 
   3  11   2      994.40     1065.40     53.67 o 
   4  11   2      806.55      801.68     48.21 o 
   5  11   2      298.72      337.48     26.19 o 
   6  11   2      111.37      125.07     20.44 o 
   7  11   2       15.71       19.62     14.06 o 
   8  11   2       13.49       21.06     14.50 o 
   9  11   2        8.34        2.62     20.82 o 
  10  11   2       45.79       48.76     35.58 o 
  -9  12   2     1146.02     1092.09     66.94 o 
  -8  12   2     1173.90     1261.78    100.23 o 
  -7  12   2     2415.88     2318.08     89.63 o 
  -6  12   2     2594.66     2552.74     93.18 o 
  -5  12   2     1917.40     1970.05     80.86 o 
  -4  12   2      738.32      707.08     51.23 o 
  -3  12   2     1000.55     1051.54     46.70 o 
  -2  12   2      881.32      896.21     54.94 o 
  -1  12   2      188.65      112.28     25.59 o 
   0  12   2        1.94        7.23     18.10 o 
   1  12   2      111.22      135.94     27.34 o 
   2  12   2      252.40      236.31     35.24 o 
   3  12   2      604.12      588.33     45.18 o 
   4  12   2      994.81      972.03     55.77 o 
   5  12   2     1784.53     1758.65     76.68 o 
   6  12   2     2504.97     2452.82     71.09 o 
   7  12   2      895.22      916.11     46.82 o 
   8  12   2     1854.42     1833.81     80.01 o 
  -5  13   2      153.93      118.62     35.98 o 
  -4  13   2       87.63       67.22     24.89 o 
  -3  13   2      121.05       89.55     26.95 o 
  -2  13   2      101.00      148.99     31.11 o 
  -1  13   2      574.19      620.67     48.07 o 
   0  13   2      660.57      620.45     94.13 o 
   1  13   2      225.22      276.56     36.42 o 
   2  13   2      165.48      153.08     30.18 o 
   3  13   2      132.11      186.06     32.67 o 
   4  13   2      244.59      245.01     53.33 o 
 -19   1   3        1.97       17.81     54.21 o 
 -18   1   3        9.13       -1.49     62.31 o 
 -17   1   3      626.26      672.33     74.72 o 
 -16   1   3      771.70      699.83     71.83 o 
 -15   1   3      258.38      305.48     54.86 o 
 -14   1   3       22.38       60.05     46.26 o 
 -13   1   3      768.36      731.17     64.68 o 
 -12   1   3     6283.58     6335.24    150.60 o 
 -11   1   3     4746.54     4295.43    118.62 o 
 -10   1   3     1761.52     1808.00     77.44 o 
  -9   1   3     8283.47     8162.49    153.24 o 
  -8   1   3     2960.85     2907.62     62.08 o 
  -7   1   3     2993.53     2700.56     73.54 o 
  -6   1   3     3794.24     3872.16     64.72 o 
  -5   1   3       31.21       34.97     19.65 o 
  -4   1   3     3919.65     3873.79     46.58 o 
  -3   1   3       83.19       99.70      8.16 o 
  -2   1   3      324.08      310.43     11.22 o 
  -1   1   3     2883.50     2918.38     40.44 o 
   0   1   3    13444.84    13381.98    110.52 o 
   1   1   3     2255.37     2316.93     30.42 o 
   2   1   3     1020.41      953.45     19.56 o 
   3   1   3    31299.14    31404.02    217.87 o 
   4   1   3    16492.74    16348.24    115.71 o 
   5   1   3    10724.42    10765.23     91.81 o 
   6   1   3    10179.04    10113.97     90.30 o 
   7   1   3    12272.35    12316.87    107.98 o 
   8   1   3      483.51      479.87     20.02 o 
   9   1   3     2426.91     2429.15     41.70 o 
  10   1   3     1808.04     1693.99     43.07 o 
  11   1   3      127.79      110.12     16.97 o 
  12   1   3        0.04       -6.73     11.88 o 
  13   1   3       90.86       81.92     22.59 o 
  14   1   3      666.27      715.22     44.38 o 
  15   1   3       36.21       -9.72     35.04 o 
  16   1   3      180.05      221.46     34.55 o 
  17   1   3      119.45      114.83     34.64 o 
 -19   2   3      850.87     1097.37     92.73 o 
 -18   2   3      190.35      320.07     85.62 o 
 -17   2   3      690.70      902.18    121.80 o 
 -16   2   3      502.71      516.30     65.06 o 
 -15   2   3     1568.99     1469.03     86.39 o 
 -14   2   3        0.54       30.76     41.94 o 
 -13   2   3      739.29      793.88     65.51 o 
 -12   2   3      310.93      272.01     45.17 o 
 -11   2   3      499.13      533.61     37.26 o 
 -10   2   3     2251.44     2307.90     74.10 o 
  -9   2   3     2596.76     2798.84     46.54 o 
  -8   2   3      371.00      379.56     31.00 o 
  -7   2   3    32689.99    33555.96    270.36 o 
  -6   2   3    22171.13    22622.25    229.85 o 
  -5   2   3    14089.49    14268.92    154.11 o 
  -4   2   3    13017.23    12705.23    134.63 o 
  -3   2   3     3051.65     2964.63     46.79 o 
  -2   2   3    19899.77    19556.59    158.98 o 
  -1   2   3     3141.76     3326.81     38.54 o 
   0   2   3        8.13        4.60      8.14 o 
   1   2   3    19379.41    19850.90    236.02 o 
   2   2   3     2123.91     2085.20     30.31 o 
   3   2   3       52.64       79.25      8.14 o 
   4   2   3      165.17      210.85     13.46 o 
   5   2   3     2754.30     2940.87     38.29 o 
   6   2   3     8275.31     8555.20     80.95 o 
   7   2   3      961.37      939.59     23.49 o 
   8   2   3     2605.43     2579.13     41.48 o 
   9   2   3     5389.30     5319.53     74.01 o 
  10   2   3     2244.20     2362.96     49.20 o 
  11   2   3     1911.86     1940.05     47.26 o 
  12   2   3     2030.46     2049.11     61.59 o 
  13   2   3      711.13      695.05     41.34 o 
  14   2   3      620.75      642.91     43.00 o 
  15   2   3      318.29      424.39     66.46 o 
  16   2   3      171.37      223.65    121.67 o 
  17   2   3      164.01      124.27     33.95 o 
 -19   3   3       12.58       13.94     82.14 o 
 -18   3   3       81.73      -15.95     75.57 o 
 -17   3   3        6.40       -0.31     41.09 o 
 -16   3   3       16.97       62.83     41.68 o 
 -15   3   3       92.49      152.40     64.18 o 
 -14   3   3      314.34      324.16     56.95 o 
 -13   3   3       90.86       61.37     33.19 o 
 -12   3   3       17.69       33.51     28.86 o 
 -11   3   3      130.00      140.95     34.71 o 
 -10   3   3        9.64        8.48      8.62 o 
  -9   3   3      282.34      347.81     20.24 o 
  -8   3   3      118.73      156.52     16.06 o 
  -7   3   3     2069.48     2165.28     35.19 o 
  -6   3   3     4587.40     4707.86     73.35 o 
  -5   3   3      128.50      124.26     12.14 o 
  -4   3   3      781.71      777.90     21.63 o 
  -3   3   3       44.75       34.70      7.98 o 
  -2   3   3       64.30       70.21      8.10 o 
  -1   3   3     2891.06     2871.96     37.17 o 
   0   3   3     1520.54     1461.40     27.92 o 
   1   3   3      665.60      752.48     33.11 o 
   2   3   3     2847.96     3067.99     44.13 o 
   3   3   3      329.16      335.61     15.10 o 
   4   3   3       22.68        8.03      8.20 o 
   5   3   3       49.62       58.42      9.13 o 
   6   3   3       41.26       34.20      8.87 o 
   7   3   3      100.12       95.11     20.28 o 
   8   3   3      191.47      231.40     17.12 o 
   9   3   3        2.12       -3.85      9.43 o 
  10   3   3        4.70       -2.09     10.47 o 
  11   3   3        2.68        8.38     13.73 o 
  12   3   3       91.43       92.06     18.95 o 
  13   3   3      226.58      180.29     30.89 o 
  14   3   3       98.50       77.04     26.29 o 
  15   3   3       20.38        9.83     39.53 o 
  16   3   3       17.50       -3.18     25.93 o 
  17   3   3        1.51       -8.23     27.47 o 
 -18   4   3      463.67      573.10    114.03 o 
 -17   4   3      659.97      486.67    105.19 o 
 -16   4   3      861.84      829.56    156.77 o 
 -15   4   3      215.92      287.08     79.35 o 
 -14   4   3      370.21      452.09     38.12 o 
 -13   4   3        1.38       11.15     18.28 o 
 -12   4   3      627.23      575.92     37.03 o 
 -11   4   3      565.49      552.34     34.41 o 
 -10   4   3      546.25      582.86     33.43 o 
  -9   4   3      528.59      533.76     27.89 o 
  -8   4   3     3020.26     2963.84     50.27 o 
  -7   4   3     6728.19     6708.28     75.43 o 
  -6   4   3     8907.93     8783.36     80.72 o 
  -5   4   3    10457.90    10268.15     89.09 o 
  -4   4   3     9901.72    10155.11     86.87 o 
  -3   4   3     8089.25     7944.87     89.53 o 
  -2   4   3    25915.96    26042.65    187.25 o 
  -1   4   3     2536.43     2144.88     33.55 o 
   0   4   3    19535.58    19588.30    190.82 o 
   1   4   3     2464.90     2429.33     36.81 o 
   2   4   3     1435.71     1293.75     41.41 o 
   3   4   3      604.58      728.88     32.51 o 
   4   4   3      221.52      225.45     47.14 o 
   5   4   3      250.73      239.09     14.17 o 
   6   4   3      674.16      670.92     23.28 o 
   7   4   3     1721.71     1701.29     73.67 o 
   8   4   3     4328.09     4556.44    143.81 o 
   9   4   3      599.30      646.83     31.16 o 
  10   4   3     3271.86     3331.85     70.62 o 
  11   4   3     3274.75     3354.93     73.63 o 
  12   4   3      866.37      966.11     51.74 o 
  13   4   3     1964.42     1893.02     75.46 o 
  14   4   3      418.34      428.33     43.44 o 
  15   4   3      735.92      781.69     57.76 o 
  16   4   3      487.26      491.51     50.01 o 
 -18   5   3      452.74      211.04     94.47 o 
 -17   5   3      594.18      475.90     83.75 o 
 -16   5   3     1336.82     1194.94     75.26 o 
 -15   5   3     2356.23     2060.67     88.88 o 
 -14   5   3      844.52      711.78     55.70 o 
 -13   5   3     2142.16     2141.01     98.42 o 
 -12   5   3     6173.11     5910.13    107.54 o 
 -11   5   3     5480.46     5356.28     98.25 o 
 -10   5   3     2132.99     2112.51     93.06 o 
  -9   5   3     4199.24     4279.96     80.29 o 
  -8   5   3     2478.99     2477.47     58.51 o 
  -7   5   3     1136.25     1054.52     24.68 o 
  -6   5   3     3529.16     3773.87     67.29 o 
  -5   5   3      858.85      851.40     20.81 o 
  -4   5   3     1273.70     1385.42     25.98 o 
  -3   5   3      114.94      144.81     10.13 o 
  -2   5   3     3483.37     3533.88     43.00 o 
  -1   5   3    16164.97    16972.73    174.85 o 
   0   5   3    10947.52    11689.10    126.35 o 
   1   5   3    10693.32    10633.71    153.38 o 
   2   5   3    14986.37    15286.73    204.45 o 
   3   5   3    12522.95    12600.57    179.16 o 
   4   5   3    12070.93    11488.73    229.00 o 
   5   5   3     9258.25     9438.26    136.52 o 
   6   5   3     8640.81     8397.24    117.56 o 
   7   5   3     3753.20     4096.89     75.05 o 
   8   5   3     1417.65     1340.67     48.18 o 
   9   5   3     2252.13     2326.52     80.87 o 
  10   5   3     2080.07     2011.42    120.67 o 
  11   5   3      676.35      674.52     36.31 o 
  12   5   3       75.55       50.23     18.12 o 
  13   5   3       41.00       47.78     18.93 o 
  14   5   3       53.06       72.84     29.07 o 
  15   5   3       68.94       96.81     30.03 o 
  16   5   3       48.88       73.27     29.77 o 
 -17   6   3       35.88       21.11     32.24 o 
 -16   6   3      371.00      341.21     49.92 o 
 -15   6   3      102.66      101.13     34.46 o 
 -14   6   3       93.76       48.49     28.08 o 
 -13   6   3       28.31       43.61     25.28 o 
 -12   6   3       20.05        6.66     19.26 o 
 -11   6   3      453.04      447.32     70.41 o 
 -10   6   3      129.73       61.27     23.60 o 
  -9   6   3       22.48       20.84     15.40 o 
  -8   6   3      167.57      171.16     16.80 o 
  -7   6   3       65.74       75.16     10.61 o 
  -6   6   3        2.66       -1.08      6.56 o 
  -5   6   3      110.08      126.63     11.35 o 
  -4   6   3       62.76       66.50      8.88 o 
  -3   6   3     2167.05     2147.77     34.50 o 
  -2   6   3      148.61      157.43     11.08 o 
  -1   6   3       53.32       46.62      9.38 o 
   0   6   3      253.72      295.52     18.46 o 
   1   6   3      301.87      344.82     25.58 o 
   2   6   3      599.80      625.51     33.35 o 
   3   6   3      130.31      186.78     33.03 o 
   4   6   3      199.24      201.99     23.90 o 
   5   6   3      425.01      462.99     39.33 o 
   6   6   3      638.74      632.96     31.10 o 
   7   6   3     1416.67     1467.92     46.39 o 
   8   6   3      189.29      230.97     23.01 o 
   9   6   3      418.84      422.46     29.06 o 
  10   6   3       91.37       77.75     18.14 o 
  11   6   3      131.32      117.65     20.38 o 
  12   6   3        2.34      -10.52     13.09 o 
  13   6   3      117.73      138.53     24.35 o 
  14   6   3        5.49      -27.73     34.17 o 
  15   6   3        0.01      -31.07     42.81 o 
 -16   7   3      497.81      448.33     69.07 o 
 -15   7   3      112.09      104.38     45.69 o 
 -14   7   3      553.89      521.35     52.76 o 
 -13   7   3     1057.13     1023.16     86.76 o 
 -12   7   3     1549.41     1484.07    178.68 o 
 -11   7   3     3233.45     3366.29    148.73 o 
 -10   7   3     2263.13     2215.75     63.42 o 
  -9   7   3     1694.85     1762.77     56.64 o 
  -8   7   3     3462.73     3330.34     74.02 o 
  -7   7   3     1245.84     1306.22     45.43 o 
  -6   7   3      698.32      735.41     23.29 o 
  -5   7   3      513.94      525.02     19.94 o 
  -4   7   3       52.57       63.27      9.66 o 
  -3   7   3      155.75      151.77     12.20 o 
  -2   7   3     1492.43     1392.71     35.36 o 
  -1   7   3     3684.95     3664.47     54.13 o 
   0   7   3     1084.39     1080.58     33.89 o 
   1   7   3     3304.74     3231.94     77.16 o 
   2   7   3     3559.04     3512.11    117.78 o 
   3   7   3     3815.81     3779.13     88.70 o 
   4   7   3    10627.81    10918.99    245.41 o 
   5   7   3     5702.50     5815.36    118.91 o 
   6   7   3     5465.27     5456.15     96.05 o 
   7   7   3     3528.69     3652.40     90.90 o 
   8   7   3     5429.85     5370.57     97.56 o 
   9   7   3      447.78      549.29     33.54 o 
  10   7   3     1208.02     1244.61     47.90 o 
  11   7   3     1153.23     1137.53     47.65 o 
  12   7   3       66.46       73.29     20.73 o 
  13   7   3       60.29       90.38     21.89 o 
  14   7   3       20.78       54.92     26.76 o 
  15   7   3      271.28      341.96     88.57 o 
 -15   8   3       67.35       67.33     32.56 o 
 -14   8   3      140.91      175.77     40.42 o 
 -13   8   3        3.58        7.29     23.27 o 
 -12   8   3      162.53      156.35     26.00 o 
 -11   8   3      633.38      669.44     42.42 o 
 -10   8   3       46.86       45.53     18.60 o 
  -9   8   3      711.36      754.60     42.46 o 
  -8   8   3       14.15        6.67     12.31 o 
  -7   8   3       64.40       56.14     16.20 o 
  -6   8   3      388.04      416.31     33.01 o 
  -5   8   3     1267.13     1307.58     57.53 o 
  -4   8   3      367.38      428.87     22.32 o 
  -3   8   3     1595.55     1659.59     34.29 o 
  -2   8   3     8438.20     8553.57     99.82 o 
  -1   8   3     3895.32     4000.16     71.40 o 
   0   8   3     7771.66     7618.80    107.65 o 
   1   8   3     1084.75     1077.63     37.30 o 
   2   8   3     1230.20     1345.93     81.33 o 
   3   8   3       46.90       60.90     20.04 o 
   4   8   3        1.85        5.21     16.30 o 
   5   8   3      150.28      167.63     26.65 o 
   6   8   3       93.02       87.98     18.15 o 
   7   8   3      497.37      435.03     30.28 o 
   8   8   3      512.65      499.13     32.61 o 
   9   8   3      367.50      376.31     30.09 o 
  10   8   3     1558.56     1611.11     55.97 o 
  11   8   3      284.73      329.53     63.74 o 
  12   8   3      322.08      352.88     32.88 o 
  13   8   3     2265.24     2353.04     73.93 o 
  14   8   3      733.18      702.02     60.14 o 
 -14   9   3        1.78       11.20     19.72 o 
 -13   9   3        2.92       -9.74     16.16 o 
 -12   9   3        0.01        1.28     17.33 o 
 -11   9   3        8.79      -19.21     21.65 o 
 -10   9   3        9.27       12.50     16.42 o 
  -9   9   3       48.18       38.44     18.62 o 
  -8   9   3      108.54      102.29     36.65 o 
  -7   9   3       50.83       42.44     29.54 o 
  -6   9   3       69.90       79.95     19.58 o 
  -5   9   3       94.34       76.41     18.18 o 
  -4   9   3      154.17      140.62     17.96 o 
  -3   9   3      274.25      290.85     23.32 o 
  -2   9   3      292.36      255.44     21.84 o 
  -1   9   3        5.50       17.99     12.13 o 
   0   9   3       95.99       80.85     20.70 o 
   1   9   3       53.61       53.03     14.67 o 
   2   9   3       46.91       61.46     15.67 o 
   3   9   3      800.17      727.69     43.14 o 
   4   9   3        8.30       19.19     18.69 o 
   5   9   3       34.10       28.42     19.96 o 
   6   9   3        5.99       21.46     14.12 o 
   7   9   3        6.18        8.67     13.58 o 
   8   9   3       19.51       30.34     16.61 o 
   9   9   3       65.08       77.67     33.94 o 
  10   9   3       72.65       35.20     20.66 o 
  11   9   3        5.06       16.32     17.92 o 
  12   9   3       68.15       89.03     23.46 o 
 -13  10   3      289.61      240.52     34.72 o 
 -12  10   3        4.96      -23.19     35.97 o 
 -11  10   3        0.09       -4.29     16.30 o 
 -10  10   3      891.24      885.09     61.70 o 
  -9  10   3      941.77     1013.54     50.88 o 
  -8  10   3     1568.73     1677.58     71.42 o 
  -7  10   3     4080.98     4068.44    110.61 o 
  -6  10   3     6957.20     6950.08    517.15 o 
  -5  10   3     2575.64     2679.93     92.32 o 
  -4  10   3     2970.47     3030.44     90.27 o 
  -3  10   3     6914.95     7121.61    112.71 o 
  -2  10   3     1417.32     1412.11     74.58 o 
  -1  10   3     2624.05     2679.54     77.98 o 
   0  10   3      677.03      837.16     45.34 o 
   1  10   3     1057.59     1028.93     40.40 o 
   2  10   3      440.71      527.18     34.78 o 
   3  10   3      119.05      113.49     19.14 o 
   4  10   3       77.81       88.87     19.06 o 
   5  10   3      241.92      257.17     52.19 o 
   6  10   3       40.24       41.72     22.29 o 
   7  10   3      780.30      760.59     42.08 o 
   8  10   3      606.06      635.04     39.55 o 
   9  10   3     1112.21     1120.54     51.05 o 
  10  10   3     1100.22     1058.18     51.43 o 
  11  10   3     1023.46      993.53     67.42 o 
 -11  11   3     1183.83     1182.83    115.70 o 
 -10  11   3     1528.35     1579.81     74.66 o 
  -9  11   3      674.18      684.40    116.78 o 
  -8  11   3      771.75      718.57     51.54 o 
  -7  11   3      462.00      431.87     42.33 o 
  -6  11   3      674.84      762.39     93.60 o 
  -5  11   3      273.60      326.26     54.67 o 
  -4  11   3       67.25       48.37     20.42 o 
  -3  11   3      384.85      364.61     37.13 o 
  -2  11   3       65.86       65.78     31.36 o 
  -1  11   3     1697.75     1664.26    195.57 o 
   0  11   3     3478.31     3087.16     89.30 o 
   1  11   3     2861.61     2836.30    191.68 o 
   2  11   3     3185.36     3126.44     91.25 o 
   3  11   3     2288.94     2175.63    105.79 o 
   4  11   3     3398.80     3352.54     80.23 o 
   5  11   3     2406.18     2358.26     67.86 o 
   6  11   3     1290.95     1311.19     45.42 o 
   7  11   3      674.27      659.85     41.54 o 
   8  11   3      611.31      586.14     40.03 o 
   9  11   3      433.30      458.48     39.37 o 
  -9  12   3       42.52       87.98     27.37 o 
  -8  12   3        0.40        2.06     19.08 o 
  -7  12   3        4.61        5.43     20.37 o 
  -6  12   3        2.94       48.11     26.06 o 
  -5  12   3       56.95       26.82     18.24 o 
  -4  12   3       84.62       52.14     21.81 o 
  -3  12   3       93.00      143.78     33.63 o 
  -2  12   3        1.02       20.45     17.94 o 
  -1  12   3       31.10       19.84     20.86 o 
   0  12   3       68.90       56.71     24.16 o 
   1  12   3       58.59       53.88     23.52 o 
   2  12   3       85.66       60.17     23.38 o 
   3  12   3        0.03       37.14     19.67 o 
   4  12   3        0.53        3.42     16.83 o 
   5  12   3        5.65       23.78     15.65 o 
   6  12   3       37.71       21.84     16.72 o 
   7  12   3        7.72       23.06     17.03 o 
  -5  13   3       90.29       93.94     27.91 o 
  -4  13   3       71.44       80.40     27.27 o 
  -3  13   3       44.77       37.47     21.67 o 
  -2  13   3      125.20      192.63     33.91 o 
  -1  13   3      230.51      256.08     36.79 o 
   0  13   3      630.23      719.41     51.89 o 
   1  13   3     1213.56     1091.46     60.84 o 
   2  13   3      501.99      544.66     46.44 o 
   3  13   3     1231.60     1168.59     63.29 o 
 -19   0   4      416.04      229.27     90.18 o 
 -18   0   4     1140.88     1150.75    126.22 o 
 -17   0   4     1385.31     1448.22    133.73 o 
 -16   0   4     7698.47     7882.66    275.76 o 
 -15   0   4     2355.27     2302.30    145.65 o 
 -14   0   4        7.97       48.37     60.03 o 
 -13   0   4    12373.88    12129.63    327.08 o 
 -12   0   4      807.49      680.16     86.16 o 
 -11   0   4     4994.17     5038.35    180.49 o 
 -10   0   4       83.23       91.12     47.70 o 
  -9   0   4       51.83        8.58     34.97 o 
  -8   0   4        1.86      -22.51     30.28 o 
  -7   0   4     2375.00     2363.00     95.54 o 
  -6   0   4     1560.64     1584.88     37.18 o 
  -5   0   4    11413.65    12153.59    148.76 o 
  -4   0   4      984.72     1135.07     55.07 o 
  -3   0   4    24110.65    25271.32    430.12 o 
  -2   0   4   138453.00   133439.61   1423.41 o 
  -1   0   4   109226.41   104145.97   2349.67 o 
   0   0   4   101751.79    96674.78   2336.33 o 
   1   0   4   135810.25   126542.63   5998.62 o 
   2   0   4    52488.42    53649.47    575.68 o 
   3   0   4    25341.14    25469.27    295.83 o 
   4   0   4    38558.44    39227.93    512.13 o 
   5   0   4     1476.35     1522.23     58.09 o 
   6   0   4     1083.30      997.98     38.88 o 
   7   0   4      190.49      229.94     27.13 o 
   8   0   4        3.02        5.22     26.13 o 
   9   0   4      215.29      183.18     25.52 o 
  10   0   4     3545.92     3610.49     92.52 o 
  11   0   4       20.39       14.48     16.87 o 
  12   0   4      294.63      321.79     35.45 o 
  13   0   4     2903.92     2891.63    227.46 o 
  14   0   4     2601.08     2568.15     90.30 o 
  15   0   4      752.56      833.42    106.79 o 
  16   0   4     1795.12     1881.96     84.29 o 
  17   0   4      911.99      718.08    111.89 o 
 -19   1   4       85.39      125.58     53.96 o 
 -18   1   4       77.23       40.82     49.11 o 
 -17   1   4       38.99       82.17     49.32 o 
 -16   1   4       12.61       33.00     47.25 o 
 -15   1   4      416.68      369.23     55.76 o 
 -14   1   4      223.90      283.42     53.46 o 
 -13   1   4      428.45      575.47     61.14 o 
 -12   1   4     1172.72     1141.83     69.82 o 
 -11   1   4      834.47      811.78     60.20 o 
 -10   1   4     1639.59     1646.11     70.23 o 
  -9   1   4      534.83      620.76     53.20 o 
  -8   1   4     1813.96     1740.42     99.83 o 
  -7   1   4     4646.99     4246.20     93.13 o 
  -6   1   4     6207.07     6597.52     85.31 o 
  -5   1   4     7309.22     7270.17     76.28 o 
  -4   1   4     1337.78     1225.87     24.54 o 
  -3   1   4       78.13       58.78      8.06 o 
  -2   1   4      847.58      822.19     39.15 o 
  -1   1   4     2489.43     2509.42     28.37 o 
   0   1   4     1795.00     1740.26     27.10 o 
   1   1   4      247.08      242.77     11.40 o 
   2   1   4     2995.63     3047.30     41.32 o 
   3   1   4     6732.56     6914.22     86.15 o 
   4   1   4     4811.77     4891.81     50.63 o 
   5   1   4      154.62      244.41     10.99 o 
   6   1   4     2431.20     2406.42     48.05 o 
   7   1   4     1408.00     1510.02     29.66 o 
   8   1   4     4268.55     4210.88     55.32 o 
   9   1   4     1207.65     1189.07     33.53 o 
  10   1   4      393.10      395.86     28.85 o 
  11   1   4     2547.14     2515.90     57.31 o 
  12   1   4        9.57      -10.08     11.15 o 
  13   1   4       58.89       21.04     14.43 o 
  14   1   4       74.84        4.39     25.80 o 
  15   1   4       12.89       -3.57     19.03 o 
  16   1   4       60.84       22.86     42.07 o 
  17   1   4       25.07       26.46     25.63 o 
 -19   2   4       90.94       87.69     51.36 o 
 -18   2   4      152.45      181.98     78.79 o 
 -17   2   4      233.58      222.57     53.03 o 
 -16   2   4      519.93      579.98     65.04 o 
 -15   2   4      131.92       70.16     44.42 o 
 -14   2   4      134.55      162.88     44.81 o 
 -13   2   4      183.91      213.95     44.48 o 
 -12   2   4     1711.04     1650.05     78.35 o 
 -11   2   4      949.60      986.92     44.97 o 
 -10   2   4       65.88       80.32     19.86 o 
  -9   2   4      501.37      550.46     34.21 o 
  -8   2   4      628.31      598.91     30.97 o 
  -7   2   4      687.69      787.09     31.81 o 
  -6   2   4      780.99      837.07     28.76 o 
  -5   2   4     3220.83     3183.03     45.93 o 
  -4   2   4     3501.05     3671.31     48.03 o 
  -3   2   4        4.16       -3.94      9.29 o 
  -2   2   4    10272.44    10384.05     95.45 o 
  -1   2   4     1323.22     1264.33     24.39 o 
   0   2   4     1663.29     1636.64     22.30 o 
   1   2   4      985.46     1055.38     21.71 o 
   2   2   4     1419.40     1449.45     26.69 o 
   3   2   4    14437.93    14386.99    129.79 o 
   4   2   4     1838.16     1818.31     30.12 o 
   5   2   4      269.74      272.24     13.60 o 
   6   2   4     3588.32     3667.31     55.80 o 
   7   2   4      475.52      518.29     19.11 o 
   8   2   4      292.99      302.60     16.49 o 
   9   2   4       36.93       35.38     10.43 o 
  10   2   4        6.58      -15.45     10.30 o 
  11   2   4       99.00      111.75     22.60 o 
  12   2   4      256.34      288.06     40.83 o 
  13   2   4      194.32      168.85     38.46 o 
  14   2   4      298.63      308.21     59.96 o 
  15   2   4      222.24      167.72     35.04 o 
  16   2   4       95.26       78.86     57.15 o 
  17   2   4       98.73       64.25     33.57 o 
 -19   3   4      584.09      515.61    113.09 o 
 -18   3   4      198.88      243.41     53.10 o 
 -17   3   4       12.27       41.75     42.09 o 
 -16   3   4        2.28       -4.47     35.22 o 
 -15   3   4       11.55      -19.94     40.27 o 
 -14   3   4      474.64      616.74    123.28 o 
 -13   3   4        6.98       47.46     34.84 o 
 -12   3   4     4467.10     4453.26     93.30 o 
 -11   3   4     3800.73     3613.05     90.04 o 
 -10   3   4     1517.01     1401.41     49.10 o 
  -9   3   4     1931.74     1600.57     48.42 o 
  -8   3   4      571.75      427.31     31.42 o 
  -7   3   4     2893.08     2404.34     44.25 o 
  -6   3   4    10916.32    10821.09    111.10 o 
  -5   3   4     9230.07     8861.71     93.53 o 
  -4   3   4      226.57      147.75     11.85 o 
  -3   3   4     6246.93     6257.78     68.87 o 
  -2   3   4     1590.39     1573.38     28.30 o 
  -1   3   4      462.50      452.11     24.55 o 
   0   3   4        0.08        5.74      5.05 o 
   1   3   4      439.06      447.68     13.51 o 
   2   3   4        3.23       -4.41      8.94 o 
   3   3   4    20030.01    19993.70    200.47 o 
   4   3   4     1315.59     1172.68     30.84 o 
   5   3   4     1692.95     1585.95     30.78 o 
   6   3   4     1920.93     1767.77     35.70 o 
   7   3   4     1328.27     1212.18     46.59 o 
   8   3   4     4285.14     4086.24    104.63 o 
   9   3   4      948.92      896.47     36.73 o 
  10   3   4     2467.82     2508.57     52.16 o 
  11   3   4      962.98      979.11     52.91 o 
  12   3   4     1269.85     1309.73     61.70 o 
  13   3   4      384.49      396.04     41.02 o 
  14   3   4      285.20      246.02     37.64 o 
  15   3   4      146.83      117.39     38.39 o 
  16   3   4        2.05       23.88     24.20 o 
 -18   4   4      335.69      477.16    111.62 o 
 -17   4   4      409.77      317.43    100.50 o 
 -16   4   4      121.48      124.29     40.80 o 
 -15   4   4      428.80      451.38     39.00 o 
 -14   4   4       55.75       58.38     35.17 o 
 -13   4   4     1201.99     1239.91     90.63 o 
 -12   4   4      259.24      278.75     31.23 o 
 -11   4   4      439.61      426.13     31.75 o 
 -10   4   4       41.71       15.61     24.21 o 
  -9   4   4      509.97      528.77     31.59 o 
  -8   4   4      485.97      491.98     25.66 o 
  -7   4   4      360.69      316.87     18.85 o 
  -6   4   4     2598.07     2651.79     46.79 o 
  -5   4   4      735.31      742.50     23.80 o 
  -4   4   4       79.56       91.10     11.55 o 
  -3   4   4     4649.62     4613.85     49.20 o 
  -2   4   4     1823.20     1681.89     35.89 o 
  -1   4   4     4105.00     4250.43     52.15 o 
   0   4   4     4429.88     4359.66     51.72 o 
   1   4   4     2564.07     2388.27     47.83 o 
   2   4   4     3991.09     4084.08     57.08 o 
   3   4   4      202.55      175.93     14.40 o 
   4   4   4     4355.60     4188.82     62.61 o 
   5   4   4     1416.61     1398.19     46.59 o 
   6   4   4      434.53      457.80     20.27 o 
   7   4   4      208.85      192.54     18.42 o 
   8   4   4       56.86       47.45     13.82 o 
   9   4   4      143.06      153.06     18.55 o 
  10   4   4      386.01      457.28     76.63 o 
  11   4   4       66.62       64.23     17.49 o 
  12   4   4       30.83       56.23     39.80 o 
  13   4   4      507.40      485.11     45.17 o 
  14   4   4      312.67      387.54     43.54 o 
  15   4   4        2.43        8.47     23.99 o 
  16   4   4      148.33      178.73     39.48 o 
 -18   5   4       41.21       19.03     86.43 o 
 -17   5   4       31.38        6.92     34.15 o 
 -16   5   4       40.18       -7.18     66.80 o 
 -15   5   4       60.49       42.08     31.82 o 
 -14   5   4      230.43      277.41     88.37 o 
 -13   5   4     1274.61     1225.40     84.99 o 
 -12   5   4       15.85       22.80     21.00 o 
 -11   5   4     2208.61     2129.32     61.77 o 
 -10   5   4     1564.30     1459.24     76.53 o 
  -9   5   4     3076.97     3096.64     58.28 o 
  -8   5   4      644.52      693.95     27.48 o 
  -7   5   4     3020.67     3212.99     55.79 o 
  -6   5   4     5289.91     5229.00     58.93 o 
  -5   5   4      360.39      371.94     22.31 o 
  -4   5   4     3274.17     3195.62     41.82 o 
  -3   5   4     4671.53     4689.92     52.70 o 
  -2   5   4      127.27      136.59     11.99 o 
  -1   5   4       13.81       12.80      7.00 o 
   0   5   4      242.53      251.86     14.61 o 
   1   5   4      214.51      280.60     13.58 o 
   2   5   4      450.86      479.28     32.09 o 
   3   5   4     1039.26     1117.03     57.62 o 
   4   5   4     2938.23     2910.87     74.24 o 
   5   5   4     1641.42     1563.69     56.96 o 
   6   5   4      157.87      178.37     21.06 o 
   7   5   4     3836.14     3927.31     84.38 o 
   8   5   4     1558.22     1533.67     46.33 o 
   9   5   4      450.16      465.72     30.00 o 
  10   5   4     2154.58     2150.97     59.24 o 
  11   5   4      684.99      664.09     36.56 o 
  12   5   4      506.94      448.39     43.45 o 
  13   5   4      305.94      277.90     39.31 o 
  14   5   4      107.72       23.92     25.42 o 
  15   5   4       82.82       77.17     48.98 o 
 -17   6   4     1013.07     1003.97    135.00 o 
 -16   6   4      585.01      659.45    131.11 o 
 -15   6   4      685.31      705.62     61.12 o 
 -14   6   4     1075.47     1069.08     67.41 o 
 -13   6   4      466.04      579.35    108.07 o 
 -12   6   4     5528.58     5166.72    131.45 o 
 -11   6   4      419.22      378.98     25.53 o 
 -10   6   4      456.67      457.03     37.15 o 
  -9   6   4      282.95      265.27     21.14 o 
  -8   6   4        6.52       15.54     10.25 o 
  -7   6   4      846.60      933.53     31.27 o 
  -6   6   4      709.24      682.26     29.62 o 
  -5   6   4     5080.37     5255.10     61.05 o 
  -4   6   4     4194.37     4344.63     53.63 o 
  -3   6   4     3998.37     3794.06     49.07 o 
  -2   6   4     6049.72     5854.03     63.49 o 
  -1   6   4     8573.15     8108.68     88.11 o 
   0   6   4     5476.91     5256.44     72.00 o 
   1   6   4     2929.27     2756.18     69.96 o 
   2   6   4     5252.86     4926.04    144.92 o 
   3   6   4     7283.25     7225.76    129.40 o 
   4   6   4     5207.77     5272.99    108.78 o 
   5   6   4     3102.55     2867.38    121.13 o 
   6   6   4     3108.59     3150.38     67.37 o 
   7   6   4      445.87      494.53     29.74 o 
   8   6   4      650.70      628.11     33.54 o 
   9   6   4      147.32      124.77     20.24 o 
  10   6   4      255.52      216.96     24.32 o 
  11   6   4       29.84       49.93     16.53 o 
  12   6   4      283.49      420.78     44.00 o 
  13   6   4     1780.70     1506.83    191.68 o 
  14   6   4      267.17      337.44     43.11 o 
  15   6   4      426.18      399.50     47.39 o 
 -16   7   4       13.73        0.23     26.33 o 
 -15   7   4       19.06       -0.15     57.89 o 
 -14   7   4       75.35       61.05     38.32 o 
 -13   7   4        0.62      -28.22     20.01 o 
 -12   7   4     1182.93     1076.63     55.46 o 
 -11   7   4     1081.21     1101.48     48.18 o 
 -10   7   4      511.65      543.30     35.47 o 
  -9   7   4      440.32      442.92     32.20 o 
  -8   7   4      955.96      953.30     35.74 o 
  -7   7   4     4063.13     4039.78     76.18 o 
  -6   7   4     1208.88     1295.66     37.47 o 
  -5   7   4     4031.39     3961.36     80.56 o 
  -4   7   4       28.05       43.84      9.57 o 
  -3   7   4      526.52      545.50     20.13 o 
  -2   7   4      496.20      492.03     18.82 o 
  -1   7   4      122.91      118.88     12.47 o 
   0   7   4      548.19      598.82     34.35 o 
   1   7   4      377.98      356.49     30.48 o 
   2   7   4      312.67      297.41     44.08 o 
   3   7   4      822.15      869.05     43.55 o 
   4   7   4      299.73      299.51     30.04 o 
   5   7   4     2975.86     3035.12     85.66 o 
   6   7   4      854.40      833.18     62.38 o 
   7   7   4     1399.84     1372.45     53.90 o 
   8   7   4     1615.85     1684.53     53.17 o 
   9   7   4      448.26      477.64     32.24 o 
  10   7   4     2262.46     2295.30     90.78 o 
  11   7   4      119.88       88.16     21.40 o 
  12   7   4      201.31      275.22     33.64 o 
  13   7   4      143.83      187.29     37.09 o 
  14   7   4       63.21      103.41     32.49 o 
 -15   8   4      303.37      275.59     33.82 o 
 -14   8   4      171.11      196.06     31.01 o 
 -13   8   4      252.86      276.88     32.25 o 
 -12   8   4      602.95      670.67     43.37 o 
 -11   8   4      822.09      810.46     44.42 o 
 -10   8   4        2.31       -3.38     12.78 o 
  -9   8   4      110.49       95.42     20.74 o 
  -8   8   4     1114.81     1140.96     46.92 o 
  -7   8   4       23.68       38.46     19.14 o 
  -6   8   4        7.47       13.94     14.56 o 
  -5   8   4      140.76      158.18     17.04 o 
  -4   8   4      143.23      186.08     14.74 o 
  -3   8   4     1719.79     1717.22     39.06 o 
  -2   8   4      577.60      587.14     23.80 o 
  -1   8   4     3447.36     3468.40     57.96 o 
   0   8   4     2293.39     2397.19     77.60 o 
   1   8   4     1109.41     1145.93     49.83 o 
   2   8   4     2844.26     2690.33     76.61 o 
   3   8   4     1061.01     1045.93     67.80 o 
   4   8   4      367.25      437.29     37.93 o 
   5   8   4       21.39       44.84     20.36 o 
   6   8   4      202.47      202.38     23.20 o 
   7   8   4       78.98       67.54     19.04 o 
   8   8   4       93.10      105.43     20.97 o 
   9   8   4      129.18      121.29     22.56 o 
  10   8   4       97.69       55.76     18.54 o 
  11   8   4      327.32      281.92     32.75 o 
  12   8   4       57.06       91.24     30.06 o 
  13   8   4      176.21      240.14     40.96 o 
 -14   9   4        2.09       18.60     25.46 o 
 -13   9   4      408.08      424.22     45.95 o 
 -12   9   4      715.33      764.18     47.24 o 
 -11   9   4     1758.12     1705.31     63.76 o 
 -10   9   4     2709.98     2550.49     74.23 o 
  -9   9   4     3308.54     3246.21     82.50 o 
  -8   9   4     2828.19     2906.84     78.91 o 
  -7   9   4     5750.32     6091.35    111.50 o 
  -6   9   4     7657.58     7591.29    208.09 o 
  -5   9   4     3721.34     3653.58     95.64 o 
  -4   9   4     1492.71     1486.94     86.16 o 
  -3   9   4     1691.13     1617.89     95.89 o 
  -2   9   4     2076.02     1999.35     45.51 o 
  -1   9   4       20.87       25.57     10.73 o 
   0   9   4      115.31      103.47     17.27 o 
   1   9   4       31.66       23.22     13.78 o 
   2   9   4      630.64      577.24     44.42 o 
   3   9   4      336.60      423.83     37.43 o 
   4   9   4     4754.65     4619.01    111.93 o 
   5   9   4     2284.87     2316.07    105.92 o 
   6   9   4     2270.14     2279.65     64.35 o 
   7   9   4     4791.40     4661.38     96.29 o 
   8   9   4     2659.79     2674.30    113.20 o 
   9   9   4     3229.56     3380.98    104.63 o 
  10   9   4     1966.01     2077.30     67.29 o 
  11   9   4     1081.44     1014.28     50.87 o 
  12   9   4      356.89      405.17     37.12 o 
 -13  10   4      168.40      141.82     30.49 o 
 -12  10   4      280.86      324.07     38.93 o 
 -11  10   4        0.31       -9.37     14.24 o 
 -10  10   4        2.93      -14.16     14.65 o 
  -9  10   4      153.09      167.64     47.23 o 
  -8  10   4       57.01       56.11     21.49 o 
  -7  10   4      417.83      481.90     59.16 o 
  -6  10   4       31.58       25.89     28.81 o 
  -5  10   4     1086.41      911.34     52.61 o 
  -4  10   4       16.11       48.41     19.57 o 
  -3  10   4      802.57      792.73     57.35 o 
  -2  10   4      526.11      553.86     31.04 o 
  -1  10   4      129.65      153.59     24.71 o 
   0  10   4     1142.76     1243.59     53.65 o 
   1  10   4      753.15      816.64     44.57 o 
   2  10   4      192.16      250.29     24.49 o 
   3  10   4      459.72      438.80     30.80 o 
   4  10   4      678.13      706.57     47.83 o 
   5  10   4      634.36      575.51     45.83 o 
   6  10   4      640.60      672.09     39.11 o 
   7  10   4        0.43        6.34     14.62 o 
   8  10   4       89.07       91.93     30.73 o 
   9  10   4        1.52       27.31     17.25 o 
  10  10   4        6.48       35.43     18.87 o 
 -11  11   4      334.34      327.11     44.75 o 
 -10  11   4     1010.53      959.27     89.04 o 
  -9  11   4      278.79      265.34    126.89 o 
  -8  11   4      669.74      604.90     65.72 o 
  -7  11   4      472.46      508.52     45.06 o 
  -6  11   4     1065.43     1102.91     60.28 o 
  -5  11   4      219.79      313.50     70.48 o 
  -4  11   4      969.51      954.56     55.53 o 
  -3  11   4      689.12      700.19     48.17 o 
  -2  11   4      197.42      217.62     50.58 o 
  -1  11   4       69.02       47.56     30.32 o 
   0  11   4        6.73        3.24     17.62 o 
   1  11   4       12.64       32.71     19.09 o 
   2  11   4       14.86       46.00     19.81 o 
   3  11   4      215.99      189.05     24.13 o 
   4  11   4      792.87      790.28     41.99 o 
   5  11   4      215.90      170.01     28.27 o 
   6  11   4      370.20      406.38     34.65 o 
   7  11   4      470.93      489.25     37.68 o 
   8  11   4      159.38      158.35     26.70 o 
   9  11   4      583.92      568.16     41.11 o 
  -8  12   4        1.06       17.66     23.26 o 
  -7  12   4       53.42       86.35     27.17 o 
  -6  12   4      502.95      436.91     43.89 o 
  -5  12   4      387.26      417.51     42.83 o 
  -4  12   4      957.29      840.06     55.77 o 
  -3  12   4     2190.26     2163.83     82.69 o 
  -2  12   4     1898.34     1851.64    176.47 o 
  -1  12   4     1971.35     2019.37     90.65 o 
   0  12   4     3144.17     3152.11     78.17 o 
   1  12   4     2564.32     2512.47     85.47 o 
   2  12   4     1718.18     1837.47     73.69 o 
   3  12   4     1872.31     1721.81     71.59 o 
   4  12   4     1198.04     1128.52     59.58 o 
   5  12   4      897.96      932.00     56.37 o 
   6  12   4      173.90      152.28     22.73 o 
  -4  13   4      117.43      146.91     32.22 o 
  -3  13   4       26.35       12.50     37.99 o 
  -2  13   4      102.14      106.48     29.97 o 
  -1  13   4       38.39       16.87     19.10 o 
   0  13   4        0.93      -14.25     23.45 o 
   1  13   4       20.02       37.17     22.54 o 
   2  13   4       66.77       71.52     26.83 o 
 -19   1   5      630.20      534.73     71.08 o 
 -18   1   5     1129.69     1164.55     88.16 o 
 -17   1   5        6.54       25.11     43.48 o 
 -16   1   5     1752.33     1690.60     90.49 o 
 -15   1   5      731.59      813.45    113.36 o 
 -14   1   5       37.99       52.59     40.65 o 
 -13   1   5     1419.06     1380.18     80.39 o 
 -12   1   5      356.16      324.50     46.15 o 
 -11   1   5      327.45      348.66     44.38 o 
 -10   1   5      713.71      718.26     52.88 o 
  -9   1   5     1454.20     1500.17     62.26 o 
  -8   1   5     5245.60     5143.11     89.45 o 
  -7   1   5       35.92       15.90      9.52 o 
  -6   1   5    37064.30    37947.54    379.97 o 
  -5   1   5     9503.17     9225.42    123.96 o 
  -4   1   5     7043.98     6822.14     93.15 o 
  -3   1   5     6968.28     6561.58     81.22 o 
  -2   1   5     1507.37     1335.12     24.24 o 
  -1   1   5    15968.28    15879.73    135.96 o 
   0   1   5     6205.32     6230.65     66.37 o 
   1   1   5      995.68     1047.31     31.78 o 
   2   1   5     4560.49     4491.71     56.15 o 
   3   1   5        3.13        7.71      6.62 o 
   4   1   5      247.85      245.79     11.00 o 
   5   1   5        4.36        8.36      5.46 o 
   6   1   5      293.73      325.26     14.82 o 
   7   1   5      195.74      210.51     16.90 o 
   8   1   5     2421.01     2405.79     49.91 o 
   9   1   5     4178.13     4317.90     71.83 o 
  10   1   5      363.52      384.20     25.10 o 
  11   1   5     1574.47     1576.63     46.21 o 
  12   1   5      234.57      224.20     22.64 o 
  13   1   5      389.31      393.38     29.97 o 
  14   1   5      814.90      775.20     39.94 o 
  15   1   5      156.13       76.17     40.94 o 
  16   1   5       74.64       61.34     29.50 o 
 -19   2   5       60.88       30.06    128.10 o 
 -18   2   5       86.54       87.21     93.13 o 
 -17   2   5      330.45      397.41     82.88 o 
 -16   2   5      854.99      830.53     69.44 o 
 -15   2   5      127.31        7.24     88.84 o 
 -14   2   5       65.25       69.42     38.94 o 
 -13   2   5     4498.62     4267.94    121.91 o 
 -12   2   5     2691.64     2556.95     92.38 o 
 -11   2   5     2651.23     2615.62     88.50 o 
 -10   2   5     6162.02     5932.53    130.33 o 
  -9   2   5      494.59      522.74     23.90 o 
  -8   2   5     2746.25     2591.92     46.92 o 
  -7   2   5     4021.60     3644.92     54.73 o 
  -6   2   5     6131.44     6227.58     74.29 o 
  -5   2   5     1166.83     1174.72     34.91 o 
  -4   2   5     1154.06     1289.34     27.66 o 
  -3   2   5      472.23      519.22     17.38 o 
  -2   2   5        7.21        1.79      4.30 o 
  -1   2   5     1553.41     1416.27     22.12 o 
   0   2   5     2025.24     2017.02     27.07 o 
   1   2   5      779.06      868.66     21.62 o 
   2   2   5    20767.18    21049.75    179.90 o 
   3   2   5     4480.10     4287.12     56.82 o 
   4   2   5    11412.18    11150.33    112.62 o 
   5   2   5     9378.37     9542.16     92.47 o 
   6   2   5     3436.36     3609.96     48.45 o 
   7   2   5     5815.73     5957.46    108.58 o 
   8   2   5     6051.60     6211.60     86.39 o 
   9   2   5     3362.73     3336.13     62.34 o 
  10   2   5       76.80       75.39     19.42 o 
  11   2   5      270.35      259.03     23.09 o 
  12   2   5      571.30      460.11     43.37 o 
  13   2   5      539.19      637.54     50.77 o 
  14   2   5      229.04      237.61     37.96 o 
  15   2   5       61.62       34.00     41.27 o 
  16   2   5      258.22      311.61     94.27 o 
 -19   3   5        2.02       37.62     44.05 o 
 -18   3   5       39.87      148.37     45.98 o 
 -17   3   5      251.13      245.35    100.76 o 
 -16   3   5      348.97      336.94     52.45 o 
 -15   3   5      235.74      302.10     48.96 o 
 -14   3   5        0.48       -5.73     32.18 o 
 -13   3   5      238.34      291.92     32.45 o 
 -12   3   5      796.40      815.10     44.92 o 
 -11   3   5      124.91      142.08     24.38 o 
 -10   3   5      160.21      127.94     33.11 o 
  -9   3   5      522.04      487.91     23.87 o 
  -8   3   5       63.54       70.28     12.02 o 
  -7   3   5        4.35       -4.63      8.22 o 
  -6   3   5      930.92     1067.24     28.87 o 
  -5   3   5     2043.24     2290.00     40.74 o 
  -4   3   5        9.65       13.84      7.36 o 
  -3   3   5       33.72       38.36      8.96 o 
  -2   3   5      671.99      730.08     20.17 o 
  -1   3   5     1605.17     1674.84     29.53 o 
   0   3   5     2229.09     2087.75    132.43 o 
   1   3   5      749.69      818.36     24.85 o 
   2   3   5       50.26       41.18     11.08 o 
   3   3   5     1693.21     1700.74     38.24 o 
   4   3   5     2397.24     2373.69     43.47 o 
   5   3   5      653.72      616.61     19.24 o 
   6   3   5      454.36      454.20     19.92 o 
   7   3   5      995.31     1014.53     29.65 o 
   8   3   5       62.34       83.22     14.49 o 
   9   3   5      212.70      222.53     29.16 o 
  10   3   5      768.25      769.46     48.98 o 
  11   3   5      206.17      177.49     31.23 o 
  12   3   5        7.32       12.99     25.73 o 
  13   3   5       62.64      133.76     31.53 o 
  14   3   5       57.25       23.78     56.21 o 
  15   3   5       21.94       13.06     22.95 o 
  16   3   5       21.55       14.84     45.22 o 
 -18   4   5      421.55      304.57     95.00 o 
 -17   4   5      620.70      716.93     74.17 o 
 -16   4   5      355.54      434.03    100.23 o 
 -15   4   5      284.27      316.21     34.55 o 
 -14   4   5      706.72      761.04     45.61 o 
 -13   4   5     1569.10     1619.59     82.75 o 
 -12   4   5     4797.41     4661.45     96.31 o 
 -11   4   5     2849.02     2735.38     70.05 o 
 -10   4   5     3552.11     3421.21     62.68 o 
  -9   4   5      664.66      676.30     27.87 o 
  -8   4   5     2362.41     2282.60     47.28 o 
  -7   4   5     2332.54     2211.05     45.04 o 
  -6   4   5     4025.80     4148.59     72.21 o 
  -5   4   5      847.36      788.92     25.58 o 
  -4   4   5     1757.36     1954.31     37.66 o 
  -3   4   5      355.52      395.63     17.42 o 
  -2   4   5     2558.41     2523.46     40.17 o 
  -1   4   5     2570.92     2446.70     38.18 o 
   0   4   5     1260.70     1231.06     25.32 o 
   1   4   5     7102.18     7057.87     74.52 o 
   2   4   5      715.09      558.16     46.57 o 
   3   4   5    21311.19    21254.52    216.93 o 
   4   4   5     9178.67     9074.28    126.55 o 
   5   4   5     1190.01     1153.07     63.59 o 
   6   4   5     3273.08     3283.64     80.61 o 
   7   4   5     5737.55     5699.04     91.51 o 
   8   4   5     2415.56     2434.43     58.06 o 
   9   4   5      613.75      636.94     32.52 o 
  10   4   5       72.93       66.34     33.10 o 
  11   4   5      254.00      293.91     36.07 o 
  12   4   5       81.05       41.47     31.76 o 
  13   4   5      117.83      149.25     32.22 o 
  14   4   5       12.79       12.69     24.18 o 
  15   4   5      217.18      219.23     39.96 o 
 -18   5   5      323.66      548.31    111.75 o 
 -17   5   5      349.62      307.05     51.39 o 
 -16   5   5      264.56      196.66     43.37 o 
 -15   5   5       13.27       56.24     29.61 o 
 -14   5   5      293.10      414.00     51.85 o 
 -13   5   5      123.70      206.18     27.70 o 
 -12   5   5      560.95      542.38     30.09 o 
 -11   5   5      612.53      647.67     30.92 o 
 -10   5   5      695.14      714.27     31.20 o 
  -9   5   5     1046.84     1057.90     39.34 o 
  -8   5   5     2207.01     2288.78     49.40 o 
  -7   5   5     3783.88     3739.84     62.07 o 
  -6   5   5    11937.98    11953.85    127.27 o 
  -5   5   5     6469.71     6313.56     65.39 o 
  -4   5   5     5976.76     5653.90     60.49 o 
  -3   5   5    12192.81    12586.72    150.95 o 
  -2   5   5     9360.72     9409.86     98.62 o 
  -1   5   5    14847.72    14717.04    136.82 o 
   0   5   5    13275.25    13434.76    125.87 o 
   1   5   5     6527.12     6730.66     73.58 o 
   2   5   5     1020.18     1039.37     25.73 o 
   3   5   5     1126.17     1024.94     44.50 o 
   4   5   5      104.71      104.11     24.79 o 
   5   5   5        2.02       -2.32     16.29 o 
   6   5   5       56.76       89.98     15.84 o 
   7   5   5     1313.83     1264.17     42.41 o 
   8   5   5      625.78      629.00     33.29 o 
   9   5   5     2590.58     2752.23     66.82 o 
  10   5   5     2132.98     2212.39     81.35 o 
  11   5   5      135.98      166.50     31.84 o 
  12   5   5     1780.98     1810.85     79.66 o 
  13   5   5     1962.81     1971.50     88.24 o 
  14   5   5     1366.52     1419.74    126.02 o 
  15   5   5      560.82      679.64     58.95 o 
 -17   6   5        2.91       48.38     37.18 o 
 -16   6   5        0.87      -23.84     26.34 o 
 -15   6   5        0.02       -0.77     16.69 o 
 -14   6   5        4.18      -21.23     15.08 o 
 -13   6   5       21.18       11.14     15.85 o 
 -12   6   5       86.36       64.39     19.07 o 
 -11   6   5      103.13       85.92     23.44 o 
 -10   6   5       98.35       82.55     18.20 o 
  -9   6   5      394.25      392.26     24.67 o 
  -8   6   5        4.56       16.14     10.58 o 
  -7   6   5       11.34       18.16     11.90 o 
  -6   6   5       10.22       11.78     13.50 o 
  -5   6   5        0.28       -0.15      9.27 o 
  -4   6   5      230.44      227.02     13.64 o 
  -3   6   5       24.98       18.69      7.32 o 
  -2   6   5      170.24      158.60     13.68 o 
  -1   6   5        4.04        1.52      6.27 o 
   0   6   5       44.26       40.97     11.68 o 
   1   6   5      386.81      443.50     34.10 o 
   2   6   5      609.38      670.12     64.38 o 
   3   6   5      128.41      167.01     31.22 o 
   4   6   5     1479.16     1542.28     58.16 o 
   5   6   5      666.35      660.52     52.59 o 
   6   6   5        0.04        5.63     11.22 o 
   7   6   5      184.65      162.80     21.26 o 
   8   6   5        3.46       -4.49     12.03 o 
   9   6   5       17.17        8.17     13.40 o 
  10   6   5       56.41       61.06     19.26 o 
  11   6   5        0.12        3.81     20.93 o 
  12   6   5       18.33       54.17     34.30 o 
  13   6   5        0.13       18.11     25.04 o 
  14   6   5        4.78       12.26     26.94 o 
 -16   7   5       91.20       58.45     23.52 o 
 -15   7   5      566.99      556.21     42.47 o 
 -14   7   5      296.93      315.56     33.04 o 
 -13   7   5       29.41       18.05     16.80 o 
 -12   7   5      152.26      173.85     26.08 o 
 -11   7   5        7.65      -21.11     41.49 o 
 -10   7   5     1118.56     1094.64     46.75 o 
  -9   7   5     2017.30     1974.20     62.85 o 
  -8   7   5      386.80      386.68     24.66 o 
  -7   7   5     7199.45     7209.66     98.34 o 
  -6   7   5     4789.64     4855.52     76.70 o 
  -5   7   5     9457.91     9650.34    114.11 o 
  -4   7   5     5551.50     5535.16     85.16 o 
  -3   7   5     4534.25     4508.04     78.33 o 
  -2   7   5     5024.19     5116.17     69.94 o 
  -1   7   5     4005.58     4115.79     73.46 o 
   0   7   5     1593.85     1542.55     69.23 o 
   1   7   5     2034.42     1987.68     64.16 o 
   2   7   5      477.84      530.55     83.48 o 
   3   7   5      485.32      494.19     65.26 o 
   4   7   5      286.16      302.43     57.22 o 
   5   7   5       51.42       94.97     28.94 o 
   6   7   5      106.84      104.76     19.42 o 
   7   7   5      676.42      664.11     35.94 o 
   8   7   5      727.04      761.58     38.49 o 
   9   7   5     1251.53     1214.61     47.86 o 
  10   7   5     2236.39     2311.45     67.48 o 
  11   7   5      662.95      674.58     54.27 o 
  12   7   5      380.89      430.50     47.08 o 
  13   7   5     1071.09     1122.53     75.44 o 
 -15   8   5      500.42      440.94     40.65 o 
 -14   8   5      614.07      602.36     44.17 o 
 -13   8   5     1194.08     1252.37     56.40 o 
 -12   8   5     3356.97     3314.98    107.27 o 
 -11   8   5      749.63      803.95     44.83 o 
 -10   8   5      573.68      497.72     52.79 o 
  -9   8   5      803.02      784.29     41.79 o 
  -8   8   5      245.53      298.79     28.52 o 
  -7   8   5      944.98      984.65     42.82 o 
  -6   8   5     2334.02     2399.17     59.74 o 
  -5   8   5       28.00       24.34     12.51 o 
  -4   8   5      100.50       98.29     16.25 o 
  -3   8   5        6.18        8.54      8.58 o 
  -2   8   5     1109.28     1118.54     32.36 o 
  -1   8   5      381.18      381.72     20.82 o 
   0   8   5     2347.53     2294.74     55.88 o 
   1   8   5     4223.70     4116.19     98.85 o 
   2   8   5     1864.51     1919.11     67.20 o 
   3   8   5     3042.53     3040.28     90.71 o 
   4   8   5      886.56      719.69     63.51 o 
   5   8   5      852.73      906.41     99.76 o 
   6   8   5        4.27        5.71     12.79 o 
   7   8   5       14.02       29.47     15.56 o 
   8   8   5        6.10       -3.52     13.37 o 
   9   8   5       11.35       -3.31     13.36 o 
  10   8   5        4.08       16.46     17.07 o 
  11   8   5       10.62        4.78     23.92 o 
  12   8   5        6.39       43.28     27.16 o 
 -14   9   5       20.57       31.92     21.14 o 
 -13   9   5        2.13       18.84     17.81 o 
 -12   9   5        2.41        3.35     16.66 o 
 -11   9   5      147.47      163.05     28.57 o 
 -10   9   5      132.77      150.23     27.15 o 
  -9   9   5      260.75      204.80     28.92 o 
  -8   9   5       72.17       66.43     19.52 o 
  -7   9   5       54.53       48.58     19.82 o 
  -6   9   5        0.00       -8.14     36.58 o 
  -5   9   5        1.07       23.03     15.85 o 
  -4   9   5       33.44       63.24     19.43 o 
  -3   9   5       15.63        9.85     11.73 o 
  -2   9   5        6.76       -1.78      8.68 o 
  -1   9   5       92.85       86.14     13.81 o 
   0   9   5      197.68      218.65     18.57 o 
   1   9   5       72.34       69.04     35.84 o 
   2   9   5      209.27      229.45     30.29 o 
   3   9   5       26.01       33.56     20.12 o 
   4   9   5       35.21       79.45     23.41 o 
   5   9   5       58.67       88.18     24.48 o 
   6   9   5      137.31      181.35     25.79 o 
   7   9   5        0.84       16.17     16.54 o 
   8   9   5       16.19       28.96     16.57 o 
   9   9   5       35.79       20.14     17.80 o 
  10   9   5        0.13        6.30     15.56 o 
  11   9   5       69.52       46.72     20.96 o 
 -13  10   5      523.34      456.90     42.77 o 
 -12  10   5      693.99      636.50     71.04 o 
 -11  10   5     1525.27     1539.41     64.23 o 
 -10  10   5      731.61      738.05     52.02 o 
  -9  10   5     2088.02     2121.70    101.30 o 
  -8  10   5     1044.75      977.29     57.69 o 
  -7  10   5     1270.25     1401.25    114.03 o 
  -6  10   5      622.22      654.98     48.57 o 
  -5  10   5      338.75      338.71     35.94 o 
  -4  10   5       93.89       86.11     45.49 o 
  -3  10   5      578.26      574.93    100.03 o 
  -2  10   5       14.11       37.50     18.22 o 
  -1  10   5      219.88      269.73     24.06 o 
   0  10   5     1382.21     1368.53     50.74 o 
   1  10   5      695.64      657.58     35.39 o 
   2  10   5      840.59      864.00     40.23 o 
   3  10   5     2008.67     2026.88    123.68 o 
   4  10   5     3163.06     3046.84    116.37 o 
   5  10   5     1704.36     1666.54     72.17 o 
   6  10   5     2325.33     2329.10     69.66 o 
   7  10   5     2380.71     2416.78     71.52 o 
   8  10   5     1830.12     1752.98     62.49 o 
   9  10   5      775.93      808.75     46.83 o 
  10  10   5      580.62      612.85     43.29 o 
 -11  11   5      231.56      216.80     38.00 o 
 -10  11   5      349.34      285.45     39.45 o 
  -9  11   5       91.42       94.11     27.30 o 
  -8  11   5      332.83      317.41     70.41 o 
  -7  11   5     1265.99     1335.36     67.07 o 
  -6  11   5     1431.97     1551.11     70.11 o 
  -5  11   5     1567.12     1747.65     73.47 o 
  -4  11   5     1320.31     1438.73     80.73 o 
  -3  11   5     2801.06     2703.88    130.11 o 
  -2  11   5     4187.97     3861.78    106.42 o 
  -1  11   5     2261.51     2297.72     80.75 o 
   0  11   5     1608.79     1512.17     58.83 o 
   1  11   5     2493.82     2297.11     77.88 o 
   2  11   5      527.44      549.31     35.39 o 
   3  11   5      101.95      143.73     23.14 o 
   4  11   5       16.83       31.84     16.70 o 
   5  11   5       17.22       16.96     22.69 o 
   6  11   5       94.51       74.11     21.61 o 
   7  11   5      166.23      141.90     28.74 o 
   8  11   5      377.43      385.86     58.83 o 
  -8  12   5        0.25       23.52     23.35 o 
  -7  12   5       13.21        1.52     24.25 o 
  -6  12   5        4.29        4.99     20.05 o 
  -5  12   5       34.94       29.43     21.24 o 
  -4  12   5        8.04       20.98     18.78 o 
  -3  12   5       31.85       55.02     23.52 o 
  -2  12   5       32.68       29.04     21.65 o 
  -1  12   5       19.15       29.85     19.65 o 
   0  12   5        0.56       24.29     35.78 o 
   1  12   5       10.86       15.79     13.69 o 
   2  12   5       17.91       37.76     26.73 o 
   3  12   5        2.94      -10.30     16.36 o 
   4  12   5        8.84       11.27     19.31 o 
   5  12   5       11.46        2.13     16.94 o 
  -2  13   5      918.62      908.91     67.06 o 
  -1  13   5      571.81      764.45    105.12 o 
 -19   0   6      444.93      604.72     97.55 o 
 -18   0   6        7.04      123.01     70.88 o 
 -17   0   6      354.66      354.68     78.66 o 
 -16   0   6     1441.04     1207.83    113.63 o 
 -15   0   6     1768.30     1452.24    113.63 o 
 -14   0   6       91.86       86.69     56.81 o 
 -12   0   6     4853.68     4522.33    169.10 o 
 -11   0   6     5397.61     5045.72    171.51 o 
 -10   0   6     6788.86     6477.59    192.55 o 
  -9   0   6     5186.47     5110.71     87.53 o 
  -8   0   6     3720.48     3449.88    106.26 o 
  -7   0   6     1876.89     1774.52     94.53 o 
  -6   0   6    29399.90    30475.38    453.37 o 
  -5   0   6     9980.75    10373.32    136.62 o 
  -4   0   6     1778.27     1708.36     41.07 o 
  -3   0   6      339.79      301.17     18.94 o 
  -2   0   6    15046.21    14532.61    182.48 o 
  -1   0   6     2120.47     2099.16     67.13 o 
   0   0   6     3345.68     3490.44     75.37 o 
   1   0   6       41.81       10.93     10.40 o 
   2   0   6    13474.02    14357.56    190.86 o 
   3   0   6     4336.28     4210.82     82.68 o 
   4   0   6     4334.61     4317.74     86.85 o 
   5   0   6     1225.57     1265.06     46.65 o 
   6   0   6     1822.35     1721.83     47.17 o 
   7   0   6     3906.53     3766.49     89.99 o 
   8   0   6     6480.20     6517.71    129.69 o 
   9   0   6     3525.00     3512.50     93.01 o 
  10   0   6     2267.86     2470.46     80.57 o 
  11   0   6     1519.30     1503.34     65.62 o 
  12   0   6     3550.25     3603.66    105.29 o 
  13   0   6     3409.39     3391.52    113.16 o 
  14   0   6     1076.07     1018.44     63.90 o 
  15   0   6     1601.06     1583.59     79.35 o 
  16   0   6       93.94       65.26     37.12 o 
 -19   1   6      153.30      190.56     51.35 o 
 -18   1   6      330.22      388.66     59.09 o 
 -17   1   6      146.85      156.77     46.18 o 
 -16   1   6      229.55      231.55     48.34 o 
 -15   1   6      223.94      266.19     71.42 o 
 -14   1   6      166.17      193.68     64.38 o 
 -13   1   6      509.21      520.61     54.74 o 
 -12   1   6     2616.47     2744.16     94.94 o 
 -11   1   6       16.40       22.01     16.30 o 
 -10   1   6      640.75      681.21     30.02 o 
  -9   1   6      295.65      352.67     29.69 o 
  -8   1   6     1827.56     1791.27     42.82 o 
  -7   1   6      130.61      124.60     14.12 o 
  -6   1   6     3595.16     3939.75     62.77 o 
  -5   1   6      761.75      908.63     27.70 o 
  -4   1   6     6825.63     6974.95     71.35 o 
  -3   1   6     5356.97     5248.30     58.97 o 
  -2   1   6       72.73       42.54      8.42 o 
  -1   1   6     3811.98     3439.21     46.40 o 
   0   1   6     1295.99     1216.44     28.23 o 
   1   1   6      469.32      509.41     18.48 o 
   2   1   6      808.15      817.21     23.55 o 
   3   1   6      360.09      363.08     17.50 o 
   4   1   6      327.83      314.66     12.59 o 
   5   1   6      726.11      720.13     25.66 o 
   6   1   6     1087.70     1097.58     48.36 o 
   7   1   6      127.76      139.93     15.97 o 
   8   1   6     2399.76     2515.17     93.74 o 
   9   1   6     1370.81     1346.16     41.05 o 
  10   1   6       45.87       41.65     13.96 o 
  11   1   6        3.43        3.51     12.88 o 
  12   1   6      416.56      493.96     55.12 o 
  13   1   6       38.47       44.51     17.33 o 
  14   1   6      569.29      574.80     40.52 o 
  15   1   6      291.74      363.55     39.48 o 
 -19   2   6       47.23       68.96     45.35 o 
 -18   2   6        2.15       20.73     38.13 o 
 -17   2   6       20.44       80.01     40.38 o 
 -16   2   6        1.67      -19.65     43.55 o 
 -15   2   6      593.19      554.37     79.73 o 
 -14   2   6       76.16      132.92     39.98 o 
 -13   2   6        3.89       16.09     34.70 o 
 -12   2   6      443.94      423.68     47.97 o 
 -11   2   6      230.83      211.28     22.81 o 
 -10   2   6     1390.51     1331.05     43.03 o 
  -9   2   6      862.38      926.71     40.05 o 
  -8   2   6     1525.90     1576.28     41.89 o 
  -7   2   6     6579.58     6552.59     79.96 o 
  -6   2   6      962.93      908.59     39.49 o 
  -5   2   6    10834.71    11141.04    142.27 o 
  -4   2   6     1506.98     1520.88     31.30 o 
  -3   2   6      492.19      559.79     14.83 o 
  -2   2   6     2054.63     2077.44     31.85 o 
  -1   2   6       43.46       55.69      7.63 o 
   0   2   6     1398.90     1442.59     30.22 o 
   1   2   6      386.57      400.94     16.93 o 
   2   2   6      344.28      348.21     16.99 o 
   3   2   6      691.73      769.55     24.00 o 
   4   2   6     1979.48     1922.69     39.20 o 
   5   2   6      447.12      473.26     20.65 o 
   6   2   6     2832.18     2796.91     56.38 o 
   7   2   6     2506.25     2550.29     51.85 o 
   8   2   6      266.43      295.68     21.79 o 
   9   2   6     3678.21     3833.96     80.61 o 
  10   2   6      205.09      220.98     21.67 o 
  11   2   6      394.29      396.94     31.56 o 
  12   2   6      374.19      400.45     41.77 o 
  13   2   6       24.26      -11.88     16.84 o 
  14   2   6       94.64       70.40     51.05 o 
  15   2   6       27.22        8.30     25.92 o 
 -18   3   6      560.49      599.93     65.44 o 
 -17   3   6     1021.46     1149.59     78.58 o 
 -16   3   6      608.68      580.39     60.66 o 
 -15   3   6      197.80      180.17     43.08 o 
 -14   3   6     1344.60     1468.38     78.44 o 
 -13   3   6     3905.16     3753.49     83.12 o 
 -12   3   6     1967.18     1845.82     48.62 o 
 -11   3   6     1000.13     1002.65     35.08 o 
 -10   3   6     1031.39      978.69     33.08 o 
  -9   3   6       46.08       46.07     18.70 o 
  -8   3   6     2213.91     2233.53     50.19 o 
  -7   3   6      733.14      794.82     26.92 o 
  -6   3   6       32.56       21.26      9.63 o 
  -5   3   6      408.10      360.30     17.92 o 
  -4   3   6     1181.19      999.60     26.35 o 
  -3   3   6     7540.76     7399.25     91.71 o 
  -2   3   6     1848.59     1747.37     32.88 o 
  -1   3   6     7670.22     7382.15     79.25 o 
   0   3   6    17808.26    17776.97    137.40 o 
   1   3   6     5043.19     5052.69     52.87 o 
   2   3   6     8629.79     8422.16    113.73 o 
   3   3   6     1723.17     1566.93     33.92 o 
   4   3   6     5084.64     4906.65     67.20 o 
   5   3   6     1038.45      985.04     22.37 o 
   6   3   6      317.69      375.64     17.34 o 
   7   3   6      993.91      985.17     39.33 o 
   8   3   6      108.58       81.18     17.44 o 
   9   3   6     2170.68     2108.78     82.14 o 
  10   3   6      397.40      459.75     45.42 o 
  11   3   6        1.72      -23.10     15.40 o 
  12   3   6      498.26      572.16     48.82 o 
  13   3   6      666.47      605.94     60.03 o 
  14   3   6      925.38      973.27     77.32 o 
  15   3   6      777.11      805.68     67.20 o 
 -18   4   6       31.30      114.92     66.19 o 
 -17   4   6       17.27       42.11     41.61 o 
 -16   4   6        1.62       39.89     77.11 o 
 -15   4   6      183.53      192.85     48.77 o 
 -14   4   6      677.73      596.89     35.18 o 
 -13   4   6     1089.56     1034.44     39.43 o 
 -12   4   6      318.53      344.50     27.77 o 
 -11   4   6     1296.30     1309.90     40.84 o 
 -10   4   6        1.10      -10.14     10.48 o 
  -9   4   6     1328.03     1282.61     37.90 o 
  -8   4   6      729.17      681.43     27.58 o 
  -7   4   6      877.06      972.14     54.46 o 
  -6   4   6    10405.69    10364.06    112.98 o 
  -5   4   6       54.82       44.02     10.50 o 
  -4   4   6      665.82      637.13     22.60 o 
  -3   4   6      187.00      205.21     22.82 o 
  -2   4   6     3245.89     3301.87     48.66 o 
  -1   4   6       24.43       18.24      7.29 o 
   0   4   6      399.13      407.06     16.05 o 
   1   4   6      838.67      866.99     21.95 o 
   2   4   6     1517.33     1621.93     30.17 o 
   3   4   6      720.61      636.93     18.64 o 
   4   4   6       88.51       81.99     13.71 o 
   5   4   6      379.15      362.24     64.18 o 
   6   4   6      249.50      263.65     19.11 o 
   7   4   6      852.50      875.69     42.20 o 
   8   4   6     1779.07     1626.31     66.54 o 
   9   4   6      272.82      304.85     37.59 o 
  10   4   6      637.46      705.79     55.27 o 
  11   4   6      106.60      134.89     29.81 o 
  12   4   6       17.54       -9.66     19.52 o 
  13   4   6      851.12      915.30     62.36 o 
  14   4   6        0.53       30.30     25.78 o 
  15   4   6        9.03       22.42     28.47 o 
 -18   5   6      364.22      564.79    119.52 o 
 -17   5   6      279.91      322.39     97.01 o 
 -16   5   6      164.97      148.50     40.22 o 
 -15   5   6      342.16      342.17     49.50 o 
 -14   5   6      306.02      379.78     52.27 o 
 -13   5   6     1117.74     1046.09     47.56 o 
 -12   5   6      418.39      455.33     28.32 o 
 -11   5   6      285.89      313.90     24.13 o 
 -10   5   6       13.00       30.10     12.92 o 
  -9   5   6      788.59      798.30     31.41 o 
  -8   5   6      248.80      250.20     22.18 o 
  -7   5   6       12.93      -12.38      8.57 o 
  -6   5   6       78.43      125.30     15.04 o 
  -5   5   6     2722.29     2800.64     50.21 o 
  -4   5   6     1695.29     1733.46     29.86 o 
  -3   5   6     1026.95     1013.70     27.87 o 
  -2   5   6     2163.51     2224.84     40.39 o 
  -1   5   6     4745.96     4744.26     61.94 o 
   0   5   6     5855.15     5816.11     69.70 o 
   1   5   6     4616.26     4423.93     57.23 o 
   2   5   6     2588.62     2620.12     51.19 o 
   3   5   6     2949.17     2976.19     58.18 o 
   4   5   6     1731.58     1795.33     85.62 o 
   5   5   6      790.32      770.92     60.16 o 
   6   5   6        5.91       26.30     12.36 o 
   7   5   6     1448.32     1424.11     46.28 o 
   8   5   6      104.93      138.39     28.58 o 
   9   5   6      244.11      261.14     34.80 o 
  10   5   6      762.98      833.54     55.83 o 
  11   5   6      134.16      101.27     29.75 o 
  12   5   6      202.16      230.91     38.24 o 
  13   5   6      376.69      457.93     49.66 o 
  14   5   6      573.92      616.68     56.54 o 
 -17   6   6       35.84       39.30     36.18 o 
 -16   6   6        0.36      -16.54     19.91 o 
 -15   6   6      635.18      518.02     40.20 o 
 -14   6   6       13.06        6.32     15.10 o 
 -13   6   6       44.27       56.76     33.48 o 
 -12   6   6     2137.41     2111.61     55.10 o 
 -11   6   6     1591.97     1641.65     47.25 o 
 -10   6   6     2100.40     2097.20     52.48 o 
  -9   6   6     4525.27     4400.48     78.14 o 
  -8   6   6     3270.88     3390.08     63.50 o 
  -7   6   6    10360.87    10499.08    123.54 o 
  -6   6   6    12133.54    11882.43    131.47 o 
  -5   6   6     4847.87     4685.54     70.35 o 
  -4   6   6     3118.93     3153.70     54.25 o 
  -3   6   6     1824.75     1810.25     39.16 o 
  -2   6   6     1134.71     1102.44     29.30 o 
  -1   6   6     1386.08     1355.03     30.89 o 
   0   6   6      772.26      767.42     29.54 o 
   1   6   6       32.10       10.23     11.45 o 
   2   6   6      660.66      640.86     27.45 o 
   3   6   6     1841.03     1820.21     64.28 o 
   4   6   6     2039.97     2069.10     76.58 o 
   5   6   6     1083.41     1074.26     52.77 o 
   6   6   6     2763.42     2695.23     65.65 o 
   7   6   6     3435.43     3570.91     77.74 o 
   8   6   6     4098.23     4243.34     86.67 o 
   9   6   6     3580.90     3624.86    108.60 o 
  10   6   6      599.38      695.03     53.24 o 
  11   6   6     1239.68     1307.27     71.43 o 
  12   6   6      385.33      391.52     45.24 o 
  13   6   6      145.43      164.10     37.75 o 
 -16   7   6      100.52      111.81     28.36 o 
 -15   7   6       25.89       66.14     22.45 o 
 -14   7   6      229.26      210.63     30.03 o 
 -13   7   6      370.89      327.92     32.76 o 
 -12   7   6       54.69       30.33     18.73 o 
 -11   7   6      234.67      242.81     33.63 o 
 -10   7   6        0.36        5.85     12.75 o 
  -9   7   6        1.68       -2.35     19.13 o 
  -8   7   6        9.50        8.13     10.95 o 
  -7   7   6      986.95      983.86     42.55 o 
  -6   7   6       22.98       25.62     11.78 o 
  -5   7   6     1185.11     1198.39     36.51 o 
  -4   7   6      159.72      178.29     17.05 o 
  -3   7   6     1010.14     1002.87     28.97 o 
  -2   7   6      955.44      972.93     43.21 o 
  -1   7   6      356.56      318.00     22.24 o 
   0   7   6     1175.84     1161.14     37.85 o 
   1   7   6      611.60      661.66     30.15 o 
   2   7   6     2129.09     2178.06     70.23 o 
   3   7   6      406.65      428.76     38.07 o 
   4   7   6      763.67      773.73     47.65 o 
   5   7   6      894.68      946.33     43.85 o 
   6   7   6       93.24       86.48     18.73 o 
   7   7   6      278.70      302.83     36.07 o 
   8   7   6      216.97      225.93     28.86 o 
   9   7   6        0.74       11.50     44.62 o 
  10   7   6      144.63      235.29     36.96 o 
  11   7   6       53.74       77.27     28.19 o 
  12   7   6      232.32      276.23     61.03 o 
  13   7   6      235.31      278.25     44.96 o 
 -15   8   6        0.11        3.89     17.63 o 
 -14   8   6       93.16       92.68     23.70 o 
 -13   8   6      310.37      351.81     49.73 o 
 -12   8   6      134.60      147.74     26.81 o 
 -11   8   6       83.03       82.00     32.69 o 
 -10   8   6      131.94      132.83     24.72 o 
  -9   8   6       78.85       53.25     18.91 o 
  -8   8   6      346.32      267.84     43.62 o 
  -7   8   6      123.98      104.02     16.83 o 
  -6   8   6      339.83      376.68     30.50 o 
  -5   8   6     1150.69     1208.68     42.65 o 
  -4   8   6       59.70       53.47     14.01 o 
  -3   8   6      328.70      302.42     24.36 o 
  -2   8   6        0.51       13.66      9.06 o 
  -1   8   6     1564.91     1522.04     46.29 o 
   0   8   6      147.62      166.89     19.01 o 
   1   8   6       16.33       14.89     12.51 o 
   2   8   6       14.72        3.53     12.56 o 
   3   8   6      610.51      641.82     44.03 o 
   4   8   6       34.27       12.25     35.04 o 
   5   8   6      334.35      348.39     37.15 o 
   6   8   6        6.04       -6.71     18.12 o 
   7   8   6       17.59       35.78     15.58 o 
   8   8   6      275.91      346.40     33.36 o 
   9   8   6        0.94       20.61     15.87 o 
  10   8   6      152.05      131.75     34.71 o 
  11   8   6       38.56       48.71     29.06 o 
  12   8   6      117.44      116.91     35.70 o 
 -14   9   6      761.80      703.11     74.27 o 
 -13   9   6      980.04     1069.90     56.38 o 
 -12   9   6      938.68      856.82     50.11 o 
 -11   9   6      550.50      564.56     42.12 o 
 -10   9   6       55.36       54.72     20.17 o 
  -9   9   6      154.39      176.49     26.81 o 
  -8   9   6        7.98        3.10     16.37 o 
  -7   9   6      216.22      267.51     32.03 o 
  -6   9   6     1312.65     1368.75     71.15 o 
  -5   9   6      831.29      835.94     48.15 o 
  -4   9   6     2659.34     2630.54     74.46 o 
  -3   9   6     2408.68     2492.94     63.41 o 
  -2   9   6     3599.21     3773.65     78.76 o 
  -1   9   6     2635.67     2647.30     54.13 o 
   0   9   6     2075.47     2222.75     59.02 o 
   1   9   6     6323.75     6194.89    134.11 o 
   2   9   6     1689.53     1741.36     52.10 o 
   3   9   6     2831.20     2949.07    113.83 o 
   4   9   6     1907.35     1964.97     76.27 o 
   5   9   6     1437.31     1424.14     67.12 o 
   6   9   6     1431.60     1354.69     66.96 o 
   7   9   6      225.07      235.34     32.43 o 
   8   9   6       34.57       23.64     17.96 o 
   9   9   6        1.18       31.99     19.31 o 
  10   9   6      153.79      205.06     39.60 o 
 -12  10   6      266.88      203.26     35.03 o 
 -11  10   6      258.08      298.45     38.94 o 
 -10  10   6      343.14      314.25     39.05 o 
  -9  10   6      231.53      254.32     35.24 o 
  -8  10   6      756.30      804.87     68.54 o 
  -7  10   6     1603.41     1640.04     70.33 o 
  -6  10   6      972.37      972.34    134.73 o 
  -5  10   6      207.37      167.49     28.88 o 
  -4  10   6      468.50      497.22     40.46 o 
  -3  10   6      120.54      116.29     24.42 o 
  -2  10   6      260.16      195.67     28.78 o 
  -1  10   6      175.46      183.85     33.83 o 
   0  10   6        4.48        8.61     11.05 o 
   1  10   6        8.75       13.71     10.56 o 
   2  10   6        3.31        6.21     14.02 o 
   3  10   6      392.32      315.31     41.67 o 
   4  10   6      328.84      341.17     70.55 o 
   5  10   6       73.13       92.04     44.69 o 
   6  10   6      545.75      535.85     37.99 o 
   7  10   6      389.79      422.29     39.09 o 
   8  10   6      536.75      496.74     38.91 o 
   9  10   6      488.94      483.23     39.70 o 
 -10  11   6      103.14      135.98     31.15 o 
  -9  11   6       86.06       69.33     25.99 o 
  -8  11   6       36.33       18.58     20.79 o 
  -7  11   6        0.03       41.83     22.73 o 
  -6  11   6       44.22       66.88     33.10 o 
  -5  11   6        3.30       10.40     17.70 o 
  -4  11   6      788.41      745.79    113.43 o 
  -3  11   6      743.83      710.15     70.82 o 
  -2  11   6      373.33      362.41     37.32 o 
  -1  11   6     1247.52     1207.37     59.24 o 
   0  11   6     1741.64     1647.00    116.98 o 
   1  11   6      973.49      937.02     46.23 o 
   2  11   6      960.28      888.09     53.56 o 
   3  11   6      633.65      612.83     49.42 o 
   4  11   6      405.56      413.65     43.06 o 
   5  11   6      177.53      220.80     36.71 o 
   6  11   6      193.72      190.08     27.90 o 
   7  11   6        1.95        9.68     17.40 o 
  -7  12   6     2167.27     2153.46     88.75 o 
  -6  12   6      985.99     1048.02    132.05 o 
  -5  12   6     1297.78     1365.61     68.98 o 
  -4  12   6      824.39      745.37     54.27 o 
  -3  12   6      610.85      744.85     69.61 o 
  -2  12   6      578.08      539.64     46.48 o 
  -1  12   6      305.64      325.25     50.85 o 
   0  12   6       15.18        3.31     22.11 o 
   1  12   6       21.89       58.96     35.64 o 
   2  12   6       36.11       75.82     25.18 o 
   3  12   6      684.75      697.52     50.67 o 
   4  12   6      507.47      536.14     39.00 o 
 -19   1   7        3.87       51.75     40.26 o 
 -18   1   7      205.32      242.93    105.39 o 
 -17   1   7      192.69      206.25     46.99 o 
 -16   1   7      177.32      195.75     58.89 o 
 -15   1   7      210.53      217.64     45.34 o 
 -14   1   7      275.09      317.84     46.15 o 
 -13   1   7     3705.89     3501.40    108.25 o 
 -12   1   7     3360.99     3152.17     99.43 o 
 -11   1   7     1072.66     1006.86     58.08 o 
 -10   1   7      516.90      555.51     45.89 o 
  -9   1   7     4849.58     4817.71     77.94 o 
  -8   1   7     1682.91     1557.66     40.36 o 
  -7   1   7     6880.34     6987.48     95.63 o 
  -6   1   7      672.99      603.06     55.98 o 
  -5   1   7      878.94      973.08     22.31 o 
  -4   1   7     1037.79     1129.56     24.77 o 
  -3   1   7     2762.25     2798.64     41.89 o 
  -2   1   7       45.05       57.12      8.95 o 
  -1   1   7      858.42      879.28     23.93 o 
   0   1   7      247.89      330.72     16.38 o 
   1   1   7     8524.39     8458.75     92.89 o 
   2   1   7     3099.61     3026.18     84.36 o 
   3   1   7     3085.64     2869.14     49.90 o 
   4   1   7     3842.26     3609.59     58.43 o 
   5   1   7     4301.55     4188.71     65.38 o 
   6   1   7     1868.41     1760.94     42.35 o 
   7   1   7     4322.03     4439.91     73.72 o 
   8   1   7     4864.41     4878.38    103.99 o 
   9   1   7      116.94      118.93     20.85 o 
  10   1   7      563.88      524.55     30.77 o 
  11   1   7      103.70       80.21     18.42 o 
  12   1   7       37.27       21.23     14.69 o 
  13   1   7        6.74       -0.15     15.27 o 
  14   1   7      137.06      129.13     30.50 o 
  15   1   7       82.03       93.42     28.99 o 
 -19   2   7      433.93      548.34     85.02 o 
 -18   2   7      275.21      317.90     53.43 o 
 -17   2   7      796.43      864.58     86.69 o 
 -16   2   7       76.27       40.02     36.92 o 
 -15   2   7      182.73      209.07     41.95 o 
 -14   2   7     2694.11     2580.83     98.18 o 
 -13   2   7       76.96       57.14     34.75 o 
 -12   2   7        5.95       -1.47     30.28 o 
 -11   2   7        6.58        7.58     19.76 o 
 -10   2   7      715.25      674.88     31.62 o 
  -9   2   7     1893.55     1833.28     57.65 o 
  -8   2   7      906.50      887.14     33.18 o 
  -7   2   7    12925.28    13227.78    154.86 o 
  -6   2   7     3598.42     3873.29     99.12 o 
  -5   2   7    16076.23    15882.05    182.49 o 
  -4   2   7     2271.32     2076.83     33.63 o 
  -3   2   7     3070.12     3075.01     48.34 o 
  -2   2   7     3313.95     3221.10     46.77 o 
  -1   2   7     6622.71     6326.62     73.44 o 
   0   2   7      720.39      662.71     21.56 o 
   1   2   7     2055.96     2311.14     60.65 o 
   2   2   7      110.54       87.69     11.46 o 
   3   2   7      557.14      539.37     22.08 o 
   4   2   7      296.52      328.34     18.85 o 
   5   2   7      419.65      366.08     20.83 o 
   6   2   7      409.89      389.20     20.09 o 
   7   2   7     1077.38     1051.84     34.83 o 
   8   2   7     2107.94     2115.50     59.65 o 
   9   2   7      961.04     1075.18     38.14 o 
  10   2   7      924.31      905.73     50.77 o 
  11   2   7      602.06      610.06     43.77 o 
  12   2   7      186.00      157.21     25.55 o 
  13   2   7      913.04      878.71     69.93 o 
  14   2   7      504.23      605.49     85.22 o 
  15   2   7      212.39      189.22     50.65 o 
 -18   3   7        0.84       88.04     40.75 o 
 -17   3   7        1.05        9.38     32.71 o 
 -16   3   7        0.74       19.89     29.81 o 
 -15   3   7       41.80       37.25     30.66 o 
 -14   3   7        1.16       34.43     44.29 o 
 -13   3   7      197.38      170.45     59.09 o 
 -12   3   7      132.09      126.21     29.08 o 
 -11   3   7       24.80       31.04     19.44 o 
 -10   3   7       34.62       35.20     13.24 o 
  -9   3   7        6.38        9.00     11.23 o 
  -8   3   7      418.07      397.29     21.87 o 
  -7   3   7     1076.81     1146.82     32.48 o 
  -6   3   7      810.54      827.03     27.27 o 
  -5   3   7      156.51      177.45     26.30 o 
  -4   3   7        5.04        8.64      8.37 o 
  -3   3   7      355.44      400.75     18.44 o 
  -2   3   7      765.52      747.91     18.79 o 
  -1   3   7     1250.94     1271.71     24.48 o 
   0   3   7     3231.79     3254.38     41.47 o 
   1   3   7     1347.38     1375.03     24.98 o 
   2   3   7       83.73       92.83     15.86 o 
   3   3   7      266.07      282.49     17.31 o 
   4   3   7      133.86      167.29     14.98 o 
   5   3   7       25.25        9.76      9.71 o 
   6   3   7       20.83       12.10     10.42 o 
   7   3   7      329.42      343.77     36.43 o 
   8   3   7      796.48      744.35     38.76 o 
   9   3   7      415.54      455.90     32.65 o 
  10   3   7       20.36        6.46     19.79 o 
  11   3   7        1.14      -23.99     17.58 o 
  12   3   7       41.10        8.55     20.97 o 
  13   3   7        0.45      -27.17     22.44 o 
  14   3   7       65.35       65.98     30.68 o 
 -18   4   7      515.73      538.67     59.36 o 
 -17   4   7      435.74      550.03     58.28 o 
 -16   4   7       71.88      138.62     37.82 o 
 -15   4   7     1114.19     1043.92     69.09 o 
 -14   4   7       88.83      126.56     34.52 o 
 -13   4   7      805.40      719.00     34.46 o 
 -12   4   7       30.90       37.40     19.26 o 
 -11   4   7      126.27      145.88     18.78 o 
 -10   4   7      102.28      132.18     17.37 o 
  -9   4   7      151.15      136.80     35.12 o 
  -8   4   7     1502.29     1383.06     41.76 o 
  -7   4   7     2651.19     2583.88     50.08 o 
  -6   4   7     5347.96     5339.29     73.77 o 
  -5   4   7     3880.00     3803.25     59.07 o 
  -4   4   7     5665.52     5516.47    119.91 o 
  -3   4   7     3806.63     3962.31     57.71 o 
  -2   4   7     4873.12     4808.33     64.20 o 
  -1   4   7     4133.84     3817.19     54.23 o 
   0   4   7     8755.93     8785.44     93.93 o 
   1   4   7     3410.28     3394.80     48.92 o 
   2   4   7        1.59       -6.05      8.77 o 
   3   4   7        0.64       -5.47      9.25 o 
   4   4   7     1246.05     1288.59     60.84 o 
   5   4   7       24.21       19.45     23.45 o 
   6   4   7      543.05      524.07     39.97 o 
   7   4   7      878.36      917.78     53.06 o 
   8   4   7      450.23      480.95     70.82 o 
   9   4   7     1762.53     1684.96     72.86 o 
  10   4   7      924.53      955.86     59.20 o 
  11   4   7      393.71      468.73     47.30 o 
  12   4   7      407.86      513.77     50.76 o 
  13   4   7      461.17      559.32     53.91 o 
  14   4   7     1195.78     1233.81    108.54 o 
 -17   5   7     1031.63      860.92    119.79 o 
 -16   5   7      408.49      383.44     57.95 o 
 -15   5   7      188.18      177.38     33.28 o 
 -14   5   7     2088.75     1978.51     55.04 o 
 -13   5   7     2789.74     2591.07     76.45 o 
 -12   5   7     2729.30     2705.12     61.63 o 
 -11   5   7     3125.08     2966.48     62.85 o 
 -10   5   7     1106.04     1100.75     52.35 o 
  -9   5   7     1818.08     1739.40     44.81 o 
  -8   5   7     1790.64     1752.93     43.81 o 
  -7   5   7     3376.36     3399.47     60.63 o 
  -6   5   7     1332.50     1296.48     36.19 o 
  -5   5   7      657.19      632.34     25.84 o 
  -4   5   7      328.47      340.13     19.23 o 
  -3   5   7      516.51      566.46     30.17 o 
  -2   5   7      583.76      604.76     25.15 o 
  -1   5   7     1738.63     1713.57     35.44 o 
   0   5   7     2202.02     2172.80     39.59 o 
   1   5   7     8890.80     8935.06     96.37 o 
   2   5   7     5624.38     5853.00    120.35 o 
   3   5   7     5476.14     5577.86    118.79 o 
   4   5   7     4818.04     4721.96    245.14 o 
   5   5   7     1951.01     2038.29     71.54 o 
   6   5   7     1794.73     1808.56     51.25 o 
   7   5   7     3794.17     3698.76    147.73 o 
   8   5   7     1946.67     2021.20     78.75 o 
   9   5   7      379.18      433.54     44.03 o 
  10   5   7      201.66      244.72     47.03 o 
  11   5   7      798.00      834.12     59.69 o 
  12   5   7       63.28       24.36     59.02 o 
  13   5   7        1.28       -2.35     32.02 o 
 -17   6   7       56.04       95.61     48.31 o 
 -16   6   7        5.04      -16.51     39.19 o 
 -15   6   7       49.19       43.70     21.23 o 
 -14   6   7        0.98        2.52     20.46 o 
 -13   6   7       20.85       27.80     15.90 o 
 -12   6   7       84.25      107.28     18.67 o 
 -11   6   7      100.13       99.72     17.40 o 
 -10   6   7        4.33        3.11     11.95 o 
  -9   6   7       24.52        7.76     10.87 o 
  -8   6   7      223.38      221.54     20.86 o 
  -7   6   7      780.42      773.95     31.55 o 
  -6   6   7      566.63      639.70     28.35 o 
  -5   6   7      106.23      123.86     15.47 o 
  -4   6   7       82.46       70.73     12.81 o 
  -3   6   7       31.88       31.64     11.69 o 
  -2   6   7      172.86      196.87     18.74 o 
  -1   6   7       17.42       12.37     10.19 o 
   0   6   7      571.59      618.46     28.18 o 
   1   6   7       22.33       19.13      9.93 o 
   2   6   7       28.93       41.72     19.38 o 
   3   6   7      289.38      305.80     32.28 o 
   4   6   7        1.31        0.95     16.88 o 
   5   6   7        9.89        3.39     18.35 o 
   6   6   7        9.70       -7.88     11.75 o 
   7   6   7        0.60       14.66     19.40 o 
   8   6   7       51.08       74.42     26.04 o 
   9   6   7        6.86        1.08     20.16 o 
  10   6   7       24.46        5.39     21.70 o 
  11   6   7        0.00        7.05     30.08 o 
  12   6   7        9.22        8.11     25.17 o 
  13   6   7      100.59       92.10     34.31 o 
 -16   7   7       71.64       73.02     24.97 o 
 -15   7   7       63.94       89.47     28.73 o 
 -14   7   7      274.40      301.95     33.16 o 
 -13   7   7     1147.13     1264.93     54.80 o 
 -12   7   7     1795.34     1741.90     61.48 o 
 -11   7   7      618.63      658.36     68.25 o 
 -10   7   7      826.71      875.77     37.46 o 
  -9   7   7     1530.32     1511.51     45.61 o 
  -8   7   7     3438.43     3473.94     67.19 o 
  -7   7   7      295.55      268.47     22.18 o 
  -6   7   7      644.32      631.80     29.05 o 
  -5   7   7     1629.66     1550.02     53.52 o 
  -4   7   7      707.67      733.04     32.83 o 
  -3   7   7       62.97       74.04     15.14 o 
  -2   7   7       36.19       32.56     14.88 o 
  -1   7   7      464.00      526.47     27.69 o 
   0   7   7      961.08      946.86     55.20 o 
   1   7   7     1295.70     1201.73     59.74 o 
   2   7   7     2657.40     2467.13    132.66 o 
   3   7   7     2057.45     2127.48    143.71 o 
   4   7   7     1821.47     1772.41     71.08 o 
   5   7   7     1899.90     1775.32     71.24 o 
   6   7   7     3434.34     3478.31    104.73 o 
   7   7   7     1856.22     1859.48     80.67 o 
   8   7   7     1246.86     1318.08     67.99 o 
   9   7   7     1666.36     1571.88     75.41 o 
  10   7   7       64.25       70.57     33.50 o 
  11   7   7      229.34      223.65     48.57 o 
  12   7   7      223.26      189.95     42.48 o 
 -15   8   7      253.97      272.68     35.12 o 
 -14   8   7       57.09       46.64     24.95 o 
 -13   8   7       25.58       30.07     19.90 o 
 -12   8   7       55.97       70.78     44.07 o 
 -11   8   7       82.87      116.83     24.06 o 
 -10   8   7        1.48      -10.64     13.53 o 
  -9   8   7      228.11      259.54     28.64 o 
  -8   8   7       50.23       12.54     12.74 o 
  -7   8   7       21.69        8.56     11.76 o 
  -6   8   7      309.51      370.30     27.29 o 
  -5   8   7        6.47        7.45     11.79 o 
  -4   8   7      352.98      382.70     27.36 o 
  -3   8   7     2180.14     2186.07     57.62 o 
  -2   8   7     2464.18     2568.59     99.12 o 
  -1   8   7     1538.68     1567.31     47.99 o 
   0   8   7     2607.29     2765.24     63.98 o 
   1   8   7     1701.64     1567.14     47.78 o 
   2   8   7      511.37      636.45     45.73 o 
   3   8   7        1.12        9.76     18.86 o 
   4   8   7       80.60       84.54     26.53 o 
   5   8   7       11.14       39.99     20.11 o 
   6   8   7       12.37       14.64     20.52 o 
   7   8   7       94.21      121.46     21.50 o 
   8   8   7      733.78      724.85     56.01 o 
   9   8   7      235.99      219.99     38.62 o 
  10   8   7       28.83       38.11     25.93 o 
  11   8   7      193.99      188.33     40.89 o 
 -13   9   7       68.54       36.97     30.45 o 
 -12   9   7        0.76        0.83     16.67 o 
 -11   9   7       67.41       33.33     19.83 o 
 -10   9   7       62.18       70.62     23.49 o 
  -9   9   7        0.34        8.70     18.80 o 
  -8   9   7      154.13      141.61     27.39 o 
  -7   9   7      107.19      122.96     26.08 o 
  -6   9   7       74.56       64.00     20.93 o 
  -5   9   7      168.31      175.89     28.95 o 
  -4   9   7       24.08       14.77     13.28 o 
  -3   9   7       32.31       16.86     11.97 o 
  -2   9   7      196.83      189.11     21.54 o 
  -1   9   7        3.19        4.15     11.95 o 
   0   9   7       15.53       20.78     14.15 o 
   1   9   7        5.21       -4.06     16.35 o 
   2   9   7      210.79      189.35     31.73 o 
   3   9   7       29.72       24.93     22.79 o 
   4   9   7       87.92       86.66     22.06 o 
   5   9   7      196.47      188.41     34.28 o 
   6   9   7       11.10       36.47     24.62 o 
   7   9   7        3.11        2.55     17.62 o 
   8   9   7        0.65       15.64     17.69 o 
   9   9   7       38.10       19.06     26.37 o 
 -12  10   7       99.95       89.30     31.76 o 
 -11  10   7       39.84       54.09     28.67 o 
 -10  10   7       73.70       22.39     48.10 o 
  -9  10   7      267.47      275.81     37.42 o 
  -8  10   7     1468.69     1567.89     70.35 o 
  -7  10   7     1720.06     1716.83    134.33 o 
  -6  10   7     2879.99     3176.46    118.32 o 
  -5  10   7     2331.92     2423.49     83.75 o 
  -4  10   7     2559.13     2518.10     83.54 o 
  -3  10   7     1701.99     1772.43     68.27 o 
  -2  10   7     1752.15     1850.78     57.80 o 
  -1  10   7     1076.63     1078.27     44.52 o 
   0  10   7      654.33      688.91     37.10 o 
   1  10   7      662.46      732.12     52.01 o 
   2  10   7      275.56      193.16     33.44 o 
   3  10   7       35.17       49.83     25.51 o 
   4  10   7        5.54       38.73     28.94 o 
   5  10   7      132.64      168.11     34.59 o 
   6  10   7       32.97       70.34     20.49 o 
   7  10   7      221.72      170.17     26.80 o 
   8  10   7      319.45      296.08     33.28 o 
 -10  11   7      589.56      457.42     53.93 o 
  -9  11   7      520.86      538.08     76.58 o 
  -8  11   7      677.26      695.34     62.78 o 
  -7  11   7      607.80      598.52     72.96 o 
  -6  11   7      295.69      276.26     59.69 o 
  -5  11   7       77.52       89.96     57.35 o 
  -4  11   7       11.55       13.05     29.01 o 
  -3  11   7       83.78       58.47     46.43 o 
  -2  11   7      335.74      390.52     38.34 o 
  -1  11   7      335.13      363.37     36.69 o 
   0  11   7     1123.56      997.86     84.55 o 
   1  11   7     1592.37     1612.03     74.52 o 
   2  11   7     1430.70     1449.51     55.59 o 
   3  11   7     1782.36     1645.73    103.71 o 
   4  11   7     1312.83     1283.52     95.00 o 
   5  11   7      789.95      822.02     59.61 o 
   6  11   7      666.64      697.74     45.15 o 
  -6  12   7       24.18       -1.75     21.44 o 
  -5  12   7        4.59       49.18     23.92 o 
  -4  12   7        5.53        4.84     19.83 o 
  -3  12   7       31.51        6.18     20.41 o 
  -2  12   7       18.80       -2.45     29.01 o 
  -1  12   7        4.51       30.86     20.71 o 
   0  12   7       94.39       73.03     41.14 o 
   1  12   7        4.91      -19.83     28.67 o 
   2  12   7        0.75       -2.14     30.15 o 
 -19   0   8       96.77      125.02     64.05 o 
 -18   0   8     1301.68     1056.55    109.88 o 
 -17   0   8     1025.08      989.95    105.72 o 
 -16   0   8     1135.92     1276.97    106.12 o 
 -15   0   8     1835.66     1714.06    116.04 o 
 -14   0   8     1451.62     1526.87    110.01 o 
 -13   0   8     3211.78     3145.26    146.99 o 
 -12   0   8     2742.93     2544.03    126.49 o 
 -11   0   8      344.00      188.40     51.32 o 
 -10   0   8        1.25        9.25     33.63 o 
  -9   0   8     1334.52     1284.34     82.81 o 
  -8   0   8     1101.08     1181.03     78.66 o 
  -7   0   8      415.34      422.30     25.17 o 
  -6   0   8       81.70       84.49     14.70 o 
  -5   0   8      865.89      968.32     45.29 o 
  -4   0   8     3796.22     3969.20    128.90 o 
  -3   0   8     7170.27     7363.67    116.42 o 
  -2   0   8    29698.58    29749.33    350.82 o 
  -1   0   8    18419.04    17681.21    229.62 o 
   0   0   8    19831.33    18365.84    239.66 o 
   1   0   8    45681.26    44938.54    515.55 o 
   2   0   8    10954.00    10723.76    183.57 o 
   3   0   8    13241.78    13396.28    272.08 o 
   4   0   8     3227.46     3233.94    108.20 o 
   5   0   8     3780.48     3937.11     93.14 o 
   6   0   8      610.92      650.05     40.52 o 
   7   0   8     2228.50     2165.14     71.97 o 
   8   0   8     1456.09     1492.99     62.76 o 
   9   0   8       54.88       29.21     18.71 o 
  10   0   8       25.33       13.56     18.86 o 
  11   0   8      680.33      701.29     52.51 o 
  12   0   8        7.27       20.81     37.65 o 
  13   0   8      528.18      530.36     51.27 o 
  14   0   8     1073.91     1257.94     94.60 o 
 -18   1   8        7.42       36.61     34.09 o 
 -17   1   8       78.90      114.71     40.83 o 
 -16   1   8      118.14      108.19     37.27 o 
 -15   1   8      505.93      448.53     52.59 o 
 -14   1   8        0.24        8.23     30.15 o 
 -13   1   8       46.92       69.64     30.84 o 
 -12   1   8      284.99      252.18     39.60 o 
 -11   1   8        3.23      -32.19     35.91 o 
 -10   1   8      106.13       71.34     39.66 o 
  -9   1   8     1292.93     1251.00     59.91 o 
  -8   1   8      326.57      321.28     22.50 o 
  -7   1   8     5182.05     5350.98     82.52 o 
  -6   1   8      937.07      853.35     30.76 o 
  -5   1   8     1322.15     1327.09     28.24 o 
  -4   1   8     1613.46     1591.97     31.99 o 
  -3   1   8       55.59       43.11      9.10 o 
  -2   1   8      326.74      358.96     19.71 o 
  -1   1   8      715.46      639.63     22.65 o 
   0   1   8        8.64       19.73     16.90 o 
   1   1   8        5.60       -0.69      7.41 o 
   2   1   8     1758.13     1709.92     43.09 o 
   3   1   8       22.72       16.88      9.20 o 
   4   1   8       13.34        0.78      9.32 o 
   5   1   8      357.36      341.29     21.69 o 
   6   1   8      500.41      511.56     26.02 o 
   7   1   8      424.67      389.81     22.67 o 
   8   1   8     1678.38     1672.36     51.70 o 
   9   1   8      382.24      377.58     37.62 o 
  10   1   8      110.39      120.03     19.49 o 
  11   1   8      263.62      272.04     29.32 o 
  12   1   8      368.07      355.49     38.47 o 
  13   1   8       24.37       18.15     18.56 o 
  14   1   8       12.48       22.27     19.35 o 
 -18   2   8       88.24      161.13     43.91 o 
 -17   2   8      298.28      399.70     53.78 o 
 -16   2   8        4.22       16.09     49.38 o 
 -15   2   8      230.49      316.80     44.90 o 
 -14   2   8       17.24       10.79     27.15 o 
 -13   2   8      880.54      855.78     60.10 o 
 -12   2   8     1162.80      986.10     63.11 o 
 -11   2   8      414.03      434.76    102.84 o 
 -10   2   8      590.91      561.25     30.47 o 
  -9   2   8      402.88      374.37     25.27 o 
  -8   2   8        0.21       -0.01     13.20 o 
  -7   2   8        2.24        3.97     11.85 o 
  -6   2   8     1664.41     1732.04     80.89 o 
  -5   2   8       58.80       40.74     12.54 o 
  -4   2   8     1425.12     1421.51     32.64 o 
  -3   2   8      839.31      786.52     23.02 o 
  -2   2   8     1542.29     1492.57     38.43 o 
  -1   2   8      910.36      863.20     25.31 o 
   0   2   8      151.32      154.81     13.64 o 
   1   2   8     1638.43     1682.38     42.78 o 
   2   2   8      419.40      444.15     21.46 o 
   3   2   8       23.18       17.02      9.60 o 
   4   2   8     1702.04     1716.65     52.08 o 
   5   2   8      278.91      270.10     19.91 o 
   6   2   8      469.69      467.06     25.57 o 
   7   2   8       86.50      104.16     15.56 o 
   8   2   8      280.34      283.98     23.36 o 
   9   2   8       16.28       10.97     15.06 o 
  10   2   8       50.31       38.97     16.67 o 
  11   2   8       30.24       40.97     16.99 o 
  12   2   8       33.95       50.98     20.18 o 
  13   2   8      145.87      102.71     24.58 o 
  14   2   8      249.85      276.92     46.12 o 
 -18   3   8      308.74      459.92    128.77 o 
 -17   3   8        3.75       42.73     33.13 o 
 -16   3   8       24.01      104.71     33.70 o 
 -15   3   8      191.15      216.88     41.40 o 
 -14   3   8      228.13      179.71     37.34 o 
 -13   3   8     1658.75     1604.98     74.67 o 
 -12   3   8      823.47      938.88     60.39 o 
 -11   3   8      322.73      357.58     33.75 o 
 -10   3   8     1421.14     1333.41     45.15 o 
  -9   3   8       43.01       30.24     14.08 o 
  -8   3   8     3324.67     3266.79     65.78 o 
  -7   3   8     3631.29     3407.46     58.27 o 
  -6   3   8     1674.92     1570.21     37.87 o 
  -5   3   8     1686.33     1587.19     37.02 o 
  -4   3   8      757.61      726.61     25.39 o 
  -3   3   8     2832.70     2859.89     40.04 o 
  -2   3   8       26.31       21.74      7.12 o 
  -1   3   8     3251.78     3238.25     43.59 o 
   0   3   8      539.19      529.14     19.86 o 
   1   3   8      277.19      288.42     17.38 o 
   2   3   8     2218.03     2132.74     43.50 o 
   3   3   8     1016.90     1024.14     31.36 o 
   4   3   8       69.02       58.18     12.25 o 
   5   3   8      176.64      150.78     16.32 o 
   6   3   8      548.55      546.00     37.42 o 
   7   3   8     3002.54     3044.16     65.33 o 
   8   3   8     1087.52     1202.19     48.17 o 
   9   3   8       75.79      145.08     23.46 o 
  10   3   8      300.98      388.81     32.70 o 
  11   3   8      743.12      770.92     57.19 o 
  12   3   8      328.87      332.78     46.03 o 
  13   3   8      133.63       68.11     28.53 o 
 -18   4   8       65.43      122.26     37.72 o 
 -17   4   8      293.85      378.67     52.52 o 
 -16   4   8      194.03      280.38     43.69 o 
 -15   4   8       55.32       91.54     32.45 o 
 -14   4   8      353.93      363.10     62.37 o 
 -13   4   8      467.13      537.66     50.55 o 
 -12   4   8      265.80      310.57     24.39 o 
 -11   4   8      507.76      492.58     27.97 o 
 -10   4   8       31.23       25.28     13.96 o 
  -9   4   8       91.95       70.91     14.86 o 
  -8   4   8       15.03       15.80     12.02 o 
  -7   4   8       25.56       34.99     12.38 o 
  -6   4   8       97.06       77.14     13.69 o 
  -5   4   8      550.98      517.69     29.32 o 
  -4   4   8     1382.84     1343.99     34.15 o 
  -3   4   8      225.04      220.21     15.92 o 
  -2   4   8     2104.23     2186.68     41.66 o 
  -1   4   8      231.17      242.09     15.43 o 
   0   4   8      812.62      789.09     33.59 o 
   1   4   8     2966.66     3086.84     62.60 o 
   2   4   8      289.07      282.77     53.19 o 
   3   4   8     2120.01     1999.55     60.11 o 
   4   4   8       60.74       49.27     20.61 o 
   5   4   8      891.01      869.53     50.13 o 
   6   4   8       85.32      124.75     27.30 o 
   7   4   8      609.47      722.91     42.11 o 
   8   4   8      174.40      200.73     62.71 o 
   9   4   8       62.52       43.90     24.23 o 
  10   4   8       28.31       29.07     35.71 o 
  11   4   8      121.64      103.47     31.09 o 
  12   4   8       21.17        6.83     31.96 o 
  13   4   8      120.20      109.80     43.62 o 
 -17   5   8        0.59       59.60     75.84 o 
 -16   5   8       29.54      100.91     32.35 o 
 -15   5   8      225.67      235.17     38.51 o 
 -14   5   8       11.88       53.20     20.94 o 
 -13   5   8      550.70      552.06     39.18 o 
 -12   5   8      617.89      683.08     33.84 o 
 -11   5   8      570.16      627.11     31.88 o 
 -10   5   8      175.50      163.93     22.38 o 
  -9   5   8      770.78      739.13     31.72 o 
  -8   5   8     3631.87     3561.60     64.57 o 
  -7   5   8      120.93       87.72     23.19 o 
  -6   5   8     1853.38     1778.09     42.92 o 
  -5   5   8     2130.82     2166.19     46.28 o 
  -4   5   8       40.61       58.46     13.29 o 
  -3   5   8     1077.67     1084.09     37.75 o 
  -2   5   8      993.69      988.58     28.98 o 
  -1   5   8        1.23       28.11      9.55 o 
   0   5   8     1054.61     1013.79     30.07 o 
   1   5   8      126.53      140.89     28.00 o 
   2   5   8      283.32      290.22     31.61 o 
   3   5   8      335.76      359.23     36.38 o 
   4   5   8      176.13      150.76     38.86 o 
   5   5   8       19.78       13.41     35.78 o 
   6   5   8     1186.30     1204.51     59.23 o 
   7   5   8     1596.80     1644.79     72.34 o 
   8   5   8       73.47      135.18     30.60 o 
   9   5   8      366.69      397.09     42.95 o 
  10   5   8      575.96      623.35     53.06 o 
  11   5   8      377.45      423.72     47.26 o 
  12   5   8      151.34      104.17     59.90 o 
 -16   6   8       73.73      102.09     68.40 o 
 -15   6   8      457.28      501.04     40.44 o 
 -14   6   8     1174.45     1213.28     46.22 o 
 -13   6   8      834.35      890.87     40.03 o 
 -12   6   8     1467.74     1428.94     56.24 o 
 -11   6   8      382.59      371.63     28.43 o 
 -10   6   8      431.75      440.53     27.46 o 
  -9   6   8      268.69      267.58     30.02 o 
  -8   6   8       78.26       47.80     14.64 o 
  -7   6   8       20.02       36.60     12.82 o 
  -6   6   8     1517.92     1588.29     42.45 o 
  -5   6   8       81.69       95.04     14.77 o 
  -4   6   8     1537.64     1511.97     63.30 o 
  -3   6   8     4176.45     4142.71     69.41 o 
  -2   6   8     1680.72     1709.55     46.83 o 
  -1   6   8      448.27      441.21     25.26 o 
   0   6   8     4751.36     4531.69     81.14 o 
   1   6   8     1813.26     1942.70     68.99 o 
   2   6   8     2373.03     2442.87    117.31 o 
   3   6   8     1299.23     1150.99     55.80 o 
   4   6   8     2043.32     2037.84     83.61 o 
   5   6   8     1318.00     1270.28     61.31 o 
   6   6   8     1625.46     1498.26     76.71 o 
   7   6   8      171.33      234.98     84.95 o 
   8   6   8      195.14      159.29     32.89 o 
   9   6   8        6.57        4.03     21.85 o 
  10   6   8        3.80        0.09     46.97 o 
  11   6   8       10.26       14.32     24.31 o 
  12   6   8       38.85       39.15     28.84 o 
 -15   7   8        8.21       -3.80     20.02 o 
 -14   7   8       60.87       64.93     22.59 o 
 -13   7   8       38.88       57.89     24.00 o 
 -12   7   8      248.50      318.27     33.12 o 
 -11   7   8      305.88      298.01     25.35 o 
 -10   7   8      646.79      678.21     34.22 o 
  -9   7   8      157.78      162.14     20.13 o 
  -8   7   8     1335.13     1408.30     43.11 o 
  -7   7   8      429.57      502.36     27.96 o 
  -6   7   8     1928.76     2016.28     48.87 o 
  -5   7   8      216.29      222.52     22.61 o 
  -4   7   8       10.48       23.41     12.76 o 
  -3   7   8     1561.56     1503.25     46.35 o 
  -2   7   8        3.27       -4.68     11.11 o 
  -1   7   8      460.05      502.06     33.32 o 
   0   7   8       14.00       17.05     17.87 o 
   1   7   8       13.40       34.44     20.04 o 
   2   7   8      146.80      148.35     27.77 o 
   3   7   8      641.36      655.26     47.60 o 
   4   7   8      318.21      331.22     38.11 o 
   5   7   8      581.69      486.43     44.98 o 
   6   7   8      116.85      139.46     28.83 o 
   7   7   8     1237.98     1202.56     65.61 o 
   8   7   8      874.35      789.62     57.88 o 
   9   7   8      331.00      342.65     44.50 o 
  10   7   8        6.62        7.41     23.26 o 
  11   7   8       78.72       89.28     32.20 o 
 -14   8   8      384.45      460.33     39.23 o 
 -13   8   8      216.02      202.78     33.24 o 
 -12   8   8      236.14      219.89     29.19 o 
 -11   8   8      188.01      193.27     53.73 o 
 -10   8   8        4.99       -0.44     26.19 o 
  -9   8   8      706.06      671.83     33.72 o 
  -8   8   8      440.85      443.70     31.52 o 
  -7   8   8        7.84       10.08     12.49 o 
  -6   8   8       16.59       23.49     13.93 o 
  -5   8   8       25.70       39.32     14.83 o 
  -4   8   8      231.50      228.82     23.25 o 
  -3   8   8      770.84      734.69     35.87 o 
  -2   8   8      315.92      338.30     27.08 o 
  -1   8   8      772.09      811.44     46.34 o 
   0   8   8     1400.27     1197.04     57.57 o 
   1   8   8      430.88      385.38     37.91 o 
   2   8   8     1460.83     1418.20     64.62 o 
   3   8   8       74.89       94.13     26.81 o 
   4   8   8       31.89       20.71     21.71 o 
   5   8   8      554.18      556.77     77.85 o 
   6   8   8        3.24       -8.08     19.94 o 
   7   8   8       76.57       99.28     29.14 o 
   8   8   8        0.12        7.07     20.96 o 
   9   8   8       50.86       73.64     30.93 o 
  10   8   8       68.23       55.45     30.02 o 
 -13   9   8      124.10      109.44     26.28 o 
 -12   9   8      614.45      536.58     41.11 o 
 -11   9   8      862.32      794.84     54.05 o 
 -10   9   8      304.72      324.10     38.14 o 
  -9   9   8     2703.04     2568.09    110.88 o 
  -8   9   8     2429.49     2408.54     83.30 o 
  -7   9   8     2456.78     2407.60     82.37 o 
  -6   9   8     2680.60     2818.86     72.41 o 
  -5   9   8     1857.56     1849.80     60.23 o 
  -4   9   8     1287.39     1378.11     49.79 o 
  -3   9   8      487.97      543.19     34.16 o 
  -2   9   8     1378.57     1377.07     48.45 o 
  -1   9   8       39.32       58.74     15.80 o 
   0   9   8      244.26      197.92     31.49 o 
   1   9   8       54.08       30.61     21.31 o 
   2   9   8      186.53      142.23     29.88 o 
   3   9   8      362.55      385.88     41.51 o 
   4   9   8     1213.18     1098.68     62.79 o 
   5   9   8      507.49      502.03     48.24 o 
   6   9   8      930.09      935.34     63.18 o 
   7   9   8     2032.91     2054.97     88.66 o 
   8   9   8     1740.74     1672.62     83.11 o 
 -11  10   8      103.31      124.01     30.79 o 
 -10  10   8       35.43       48.16     24.43 o 
  -9  10   8       49.97       51.78     23.78 o 
  -8  10   8       34.21       46.36     22.66 o 
  -7  10   8        0.04       13.92     19.95 o 
  -6  10   8       53.32       63.15     23.50 o 
  -5  10   8       65.93      100.07     24.89 o 
  -4  10   8      325.13      306.69     52.12 o 
  -3  10   8       60.74       70.15     26.67 o 
  -2  10   8      398.29      438.62     32.01 o 
  -1  10   8       24.78       17.05     19.46 o 
   0  10   8      175.72      200.63     68.67 o 
   1  10   8      326.57      351.30     40.60 o 
   2  10   8      429.20      423.71     43.34 o 
   3  10   8      160.46      117.46     31.64 o 
   4  10   8      311.11      320.97     40.50 o 
   5  10   8      101.64      132.27     48.44 o 
   6  10   8      209.28      209.64     28.82 o 
   7  10   8       77.72      121.71     34.65 o 
  -9  11   8      394.05      369.37     44.30 o 
  -8  11   8      233.09      292.50     39.94 o 
  -7  11   8      524.81      664.98     66.86 o 
  -6  11   8      286.67      376.33     40.68 o 
  -5  11   8      322.84      297.42     37.09 o 
  -4  11   8      500.34      540.73    103.71 o 
  -3  11   8      102.61       94.40     28.41 o 
  -2  11   8      480.40      415.08     39.11 o 
  -1  11   8        8.66       16.88     32.56 o 
   0  11   8        1.51        2.08     21.08 o 
   1  11   8       40.12       45.06     26.65 o 
   2  11   8       72.54       26.51     31.29 o 
   3  11   8      128.53      105.27     33.10 o 
   4  11   8       46.60       92.26     30.65 o 
  -3  12   8      672.94      621.82    158.32 o 
  -2  12   8      863.39      829.30     83.75 o 
 -18   1   9      329.75      352.17     51.57 o 
 -17   1   9      775.64      707.69     63.30 o 
 -16   1   9      357.73      384.44     91.59 o 
 -15   1   9      729.40      729.80     61.20 o 
 -14   1   9      361.58      426.78     82.61 o 
 -13   1   9        9.34       22.85     26.40 o 
 -12   1   9      601.81      636.08     52.72 o 
 -11   1   9      196.00      202.00     35.32 o 
 -10   1   9     1307.63     1317.27     63.34 o 
  -9   1   9        1.93      -26.31     29.08 o 
  -8   1   9     2102.10     2104.25     73.96 o 
  -7   1   9     2101.10     2186.50     84.87 o 
  -6   1   9     3641.71     3709.55     68.03 o 
  -5   1   9     2939.57     2940.55     46.83 o 
  -4   1   9      501.60      495.03     26.54 o 
  -3   1   9     4669.61     4343.19     61.25 o 
  -2   1   9     5814.72     5610.18     73.32 o 
  -1   1   9      466.67      441.96     20.95 o 
   0   1   9     3327.85     3207.50     54.19 o 
   1   1   9      791.20      733.79     28.89 o 
   2   1   9      768.97      780.81     31.80 o 
   3   1   9      143.61      124.61     15.39 o 
   4   1   9      315.97      326.69     21.56 o 
   5   1   9      339.87      366.59     27.71 o 
   6   1   9      308.22      330.11     23.57 o 
   7   1   9      217.38      236.14     19.72 o 
   8   1   9      839.67      853.47     36.76 o 
   9   1   9       69.08       63.67     17.16 o 
  10   1   9      243.97      253.56     28.84 o 
  11   1   9      154.94      174.26     26.72 o 
  12   1   9      189.32      210.23     30.42 o 
  13   1   9      166.74      130.63     29.15 o 
 -18   2   9       72.45      178.43     43.07 o 
 -17   2   9        4.06       89.85     34.02 o 
 -16   2   9        1.99       20.52     29.57 o 
 -15   2   9      171.44      234.47     41.33 o 
 -14   2   9      109.40      146.88     37.28 o 
 -13   2   9      633.99      751.96     82.27 o 
 -12   2   9     1647.32     1613.03     73.03 o 
 -11   2   9      608.19      487.66     45.01 o 
 -10   2   9      817.56      783.99     52.95 o 
  -9   2   9     1121.99     1131.28     56.79 o 
  -8   2   9     3499.93     3571.87     70.44 o 
  -7   2   9     1435.41     1399.92     42.22 o 
  -6   2   9       36.11        7.17     19.47 o 
  -5   2   9     1015.16     1025.25     36.72 o 
  -4   2   9      164.57      160.92     21.92 o 
  -3   2   9     1110.90     1057.15     28.36 o 
  -2   2   9        6.48      -10.10      6.73 o 
  -1   2   9       34.62       58.75     12.42 o 
   0   2   9      965.77      978.71     43.02 o 
   1   2   9     1156.01     1148.06     32.84 o 
   2   2   9     2464.76     2307.58     64.91 o 
   3   2   9     2881.74     2784.44     53.99 o 
   4   2   9     1955.22     1947.14     46.31 o 
   5   2   9      564.58      591.30     28.42 o 
   6   2   9     3429.07     3611.89     67.80 o 
   7   2   9     4415.98     4222.13     76.35 o 
   8   2   9      109.04      115.93     21.63 o 
   9   2   9      635.87      646.06     39.69 o 
  10   2   9      169.74      194.84     39.32 o 
  11   2   9      205.41      209.05     28.80 o 
  12   2   9        0.12       15.85     18.60 o 
  13   2   9        0.89       10.04     19.72 o 
 -18   3   9        2.77       62.77     32.62 o 
 -17   3   9        3.30       41.86     29.01 o 
 -16   3   9       80.58      141.06     50.99 o 
 -15   3   9       23.05       45.75     29.57 o 
 -14   3   9        0.52        6.72     26.70 o 
 -13   3   9        2.31      -13.78     20.25 o 
 -12   3   9      237.24      214.72     38.26 o 
 -11   3   9      219.24      209.13     35.10 o 
 -10   3   9        0.03      -12.47     12.75 o 
  -9   3   9      230.89      259.14     23.81 o 
  -8   3   9       38.99       59.08     16.66 o 
  -7   3   9      507.12      537.81     30.27 o 
  -6   3   9      120.89      154.09     19.36 o 
  -5   3   9      124.28      147.63     18.93 o 
  -4   3   9       82.58      111.25     33.08 o 
  -3   3   9       63.94       62.76     10.08 o 
  -2   3   9       11.60       14.15      8.34 o 
  -1   3   9      126.27      121.87     15.53 o 
   0   3   9        0.88        5.69      8.20 o 
   1   3   9      234.31      213.06     16.78 o 
   2   3   9       51.12       38.10     15.55 o 
   3   3   9       23.05        8.17      9.85 o 
   4   3   9      381.32      438.97     28.01 o 
   5   3   9      281.97      289.48     27.77 o 
   6   3   9        4.34       12.31     13.81 o 
   7   3   9      562.00      577.81     35.66 o 
   8   3   9      872.15      849.17     44.28 o 
   9   3   9      127.96       92.45     20.99 o 
  10   3   9        0.04       13.84     16.81 o 
  11   3   9        4.23       -6.93     22.26 o 
  12   3   9        0.73       13.48     26.80 o 
 -17   4   9      211.74      290.32     45.68 o 
 -16   4   9        8.34       53.40     27.94 o 
 -15   4   9      629.93      730.62     59.11 o 
 -14   4   9      393.91      457.77     47.55 o 
 -13   4   9     1454.97     1422.15     71.94 o 
 -12   4   9     1517.68     1547.93     72.01 o 
 -11   4   9      305.70      387.04     30.06 o 
 -10   4   9     1131.59     1093.65     37.64 o 
  -9   4   9     2088.85     2032.71     48.71 o 
  -8   4   9     1199.77     1207.26     37.56 o 
  -7   4   9      620.65      623.73     28.25 o 
  -6   4   9      803.17      797.64     30.44 o 
  -5   4   9        3.48        7.72     10.39 o 
  -4   4   9      403.21      412.46     21.96 o 
  -3   4   9      173.23      200.01     16.16 o 
  -2   4   9      246.60      274.90     17.90 o 
  -1   4   9      116.25       96.84     16.57 o 
   0   4   9     1146.22     1137.06     39.41 o 
   1   4   9      524.71      454.25     52.11 o 
   2   4   9     4226.26     4243.89     79.61 o 
   3   4   9     1180.57     1206.43    105.86 o 
   4   4   9     1413.94     1342.51     60.45 o 
   5   4   9     1347.66     1412.17     90.11 o 
   6   4   9     1383.34     1422.42     65.19 o 
   7   4   9     1687.48     1685.63    142.77 o 
   8   4   9      842.32      865.32     57.58 o 
   9   4   9        6.84       34.55     20.47 o 
  10   4   9      243.34      227.71     38.57 o 
  11   4   9      215.79      175.54     43.21 o 
  12   4   9       28.70       26.36     27.06 o 
 -17   5   9       30.52      143.07     34.60 o 
 -16   5   9      251.79      419.95     86.36 o 
 -15   5   9      138.42      222.55     48.17 o 
 -14   5   9       34.46       61.51     33.97 o 
 -13   5   9        4.14       -1.65     26.70 o 
 -12   5   9        1.43       30.41     17.35 o 
 -11   5   9       92.86       90.76     18.16 o 
 -10   5   9      223.47      214.27     21.10 o 
  -9   5   9      882.13      861.04     34.05 o 
  -8   5   9     1085.74     1063.37     45.41 o 
  -7   5   9     1491.57     1471.52     41.08 o 
  -6   5   9     3118.09     3064.55     58.16 o 
  -5   5   9     1075.11     1060.75     39.74 o 
  -4   5   9     2905.66     3122.60     66.04 o 
  -3   5   9     6813.51     6792.16     91.73 o 
  -2   5   9     3642.76     3585.45     58.80 o 
  -1   5   9     2092.82     2040.75     52.84 o 
   0   5   9     4419.17     4503.34    127.56 o 
   1   5   9     2453.99     2475.80     79.18 o 
   2   5   9      356.27      355.16     61.30 o 
   3   5   9      487.28      595.53     43.72 o 
   4   5   9      129.27      153.29     28.51 o 
   5   5   9       25.22       25.31     21.18 o 
   6   5   9      191.87      170.14     31.61 o 
   7   5   9     1106.08     1081.86     52.11 o 
   8   5   9      326.69      365.82     43.07 o 
   9   5   9       68.49       93.90     30.50 o 
  10   5   9      428.19      341.81     44.52 o 
  11   5   9      293.63      315.15     45.97 o 
 -16   6   9        0.13       74.37     29.26 o 
 -15   6   9        8.16       14.21     27.06 o 
 -14   6   9       27.81       21.43     20.85 o 
 -13   6   9       66.40       58.83     16.88 o 
 -12   6   9       68.93       77.71     17.69 o 
 -11   6   9        4.05       -8.68     11.70 o 
 -10   6   9       58.01       57.52     16.99 o 
  -9   6   9      338.20      335.61     28.78 o 
  -8   6   9        6.57       27.43     12.73 o 
  -7   6   9       52.70       32.51     13.48 o 
  -6   6   9      208.18      223.01     29.31 o 
  -5   6   9        7.21       15.69     10.97 o 
  -4   6   9      384.02      440.00     36.03 o 
  -3   6   9      119.11      117.51     22.58 o 
  -2   6   9        3.29        8.58     11.78 o 
  -1   6   9       88.79       95.89     23.71 o 
   0   6   9      268.80      296.09     33.64 o 
   1   6   9        3.62      -12.84     24.45 o 
   2   6   9       34.63       29.84     20.15 o 
   3   6   9        9.22        3.47     23.99 o 
   4   6   9       22.94       13.72     19.12 o 
   5   6   9      241.67      215.91     33.92 o 
   6   6   9        0.43       -3.86     18.42 o 
   7   6   9        0.08       22.13     41.87 o 
   8   6   9       11.66       17.83     23.12 o 
   9   6   9       40.41       61.79     28.34 o 
  10   6   9       47.58       42.02     27.19 o 
  11   6   9        1.39       33.41     29.96 o 
 -15   7   9      155.70      137.80     39.06 o 
 -14   7   9       80.94       43.07     27.84 o 
 -13   7   9      160.29      150.78     22.46 o 
 -12   7   9       18.22       24.06     16.79 o 
 -11   7   9       42.60       35.83     17.50 o 
 -10   7   9       29.25       42.04     15.67 o 
  -9   7   9     1296.84     1296.68     43.22 o 
  -8   7   9      491.09      558.02     46.26 o 
  -7   7   9     2272.32     2294.24     54.71 o 
  -6   7   9     2513.79     2546.04     64.86 o 
  -5   7   9     2698.95     2757.56     66.87 o 
  -4   7   9     1534.39     1567.50     49.48 o 
  -3   7   9     3098.56     3111.38     69.75 o 
  -2   7   9     2793.46     2822.90     65.32 o 
  -1   7   9      964.32     1014.00     53.32 o 
   0   7   9      967.48      972.86     54.42 o 
   1   7   9      538.86      506.12     43.15 o 
   2   7   9      171.01      213.82     35.91 o 
   3   7   9      119.36      131.18     27.98 o 
   4   7   9        4.00       -4.06     24.72 o 
   5   7   9      100.97      114.62     39.33 o 
   6   7   9        0.67       -0.16     28.40 o 
   7   7   9      787.48      816.88     70.28 o 
   8   7   9      134.37      170.04     36.76 o 
   9   7   9      347.69      319.41     44.53 o 
  10   7   9      284.49      233.28     41.12 o 
 -14   8   9      484.44      482.89     41.87 o 
 -13   8   9      798.79      929.42     53.29 o 
 -12   8   9      640.55      719.25     44.20 o 
 -11   8   9      853.99      860.47     50.93 o 
 -10   8   9      265.02      276.68     25.53 o 
  -9   8   9      294.76      324.64     29.54 o 
  -8   8   9      665.95      734.12     50.10 o 
  -7   8   9      158.82      173.74     23.37 o 
  -6   8   9      959.29      923.37     41.71 o 
  -5   8   9      110.16      107.52     19.37 o 
  -4   8   9       20.88       17.02     14.05 o 
  -3   8   9       37.30       29.38     16.30 o 
  -2   8   9       60.49       75.62     27.20 o 
  -1   8   9       19.91       21.00     19.49 o 
   0   8   9      910.70      937.66     55.74 o 
   1   8   9      931.08      939.59     57.46 o 
   2   8   9     1115.62     1074.26     60.34 o 
   3   8   9      440.68      424.18     43.42 o 
   4   8   9      568.74      604.33     49.64 o 
   5   8   9       19.61       31.38     24.63 o 
   6   8   9       51.58       85.52     26.27 o 
   7   8   9       25.49       18.95     36.38 o 
   8   8   9       17.39       15.53     24.55 o 
   9   8   9       19.93        8.95     24.42 o 
 -12   9   9       33.17       90.43     26.80 o 
 -11   9   9        0.31       -2.03     19.72 o 
 -10   9   9      116.27      121.51     29.12 o 
  -9   9   9       18.29       27.53     21.18 o 
  -8   9   9        0.01       15.00     19.29 o 
  -7   9   9       19.51       16.29     20.48 o 
  -6   9   9        0.96        5.98     14.01 o 
  -5   9   9       30.42       35.88     19.76 o 
  -4   9   9       25.88       24.65     14.82 o 
  -3   9   9      163.59      163.96     28.51 o 
  -2   9   9       89.44       48.22     24.44 o 
  -1   9   9       29.15       19.69     19.57 o 
   0   9   9      109.77      138.92     33.10 o 
   1   9   9      129.79       99.32     27.64 o 
   2   9   9        0.34      -19.03     17.15 o 
   3   9   9        1.37       18.08     22.65 o 
   4   9   9       26.77       32.71     41.14 o 
   5   9   9       50.57       60.58     23.78 o 
   6   9   9       57.76       76.63     29.45 o 
   7   9   9        2.33       10.79     24.02 o 
 -10  10   9      380.00      411.19     43.32 o 
  -9  10   9     1282.16     1259.43     66.57 o 
  -8  10   9      686.75      664.71     50.78 o 
  -7  10   9      611.77      681.79     49.93 o 
  -6  10   9      355.34      318.22     61.37 o 
  -5  10   9      247.51      186.09     29.46 o 
  -4  10   9        0.82       -7.13     14.78 o 
  -3  10   9       76.80       93.69     28.60 o 
  -2  10   9       66.87       23.40     46.03 o 
  -1  10   9      211.67      195.09     35.51 o 
   0  10   9        1.77      -12.91     19.70 o 
   1  10   9      778.96      682.53     54.34 o 
   2  10   9      181.88      111.13     32.55 o 
   3  10   9      649.50      746.90     58.94 o 
   4  10   9      476.15      494.15     41.01 o 
   5  10   9     1072.72      990.76     67.30 o 
  -7  11   9      346.75      321.30     40.31 o 
  -6  11   9      220.42      258.88     82.74 o 
  -5  11   9      706.21      788.60     83.28 o 
  -4  11   9     1229.82     1052.47     58.97 o 
  -3  11   9     1040.00      974.41     86.43 o 
  -2  11   9      907.51      866.28     82.94 o 
  -1  11   9     1269.95     1225.21     70.32 o 
   0  11   9     1019.27     1001.97     88.37 o 
   1  11   9      428.32      357.73     45.22 o 
   2  11   9      666.32      759.65     60.88 o 
 -18   0  10        3.36      124.21     52.53 o 
 -17   0  10        2.12       63.65     46.36 o 
 -16   0  10       19.70       56.01     46.36 o 
 -15   0  10     1803.62     1607.54    113.90 o 
 -14   0  10     3161.02     2968.79    150.07 o 
 -13   0  10     1074.27     1033.24     91.92 o 
 -12   0  10     2606.53     3073.18    142.70 o 
 -11   0  10     1895.54     1874.19    109.47 o 
 -10   0  10     2591.36     2612.77    126.89 o 
  -9   0  10     4047.74     3730.42    147.80 o 
  -8   0  10     1873.46     1805.45     98.62 o 
  -7   0  10     2787.35     2643.45    119.52 o 
  -6   0  10     1137.75     1019.30     72.63 o 
  -5   0  10     1692.29     1660.55     51.28 o 
  -4   0  10     6542.89     6427.11    138.15 o 
  -3   0  10       26.15       14.41     13.26 o 
  -2   0  10     4000.69     4096.30     96.54 o 
  -1   0  10     1894.25     1887.81     59.86 o 
   0   0  10       78.15       50.86     17.00 o 
   1   0  10       96.45       84.21     18.79 o 
   2   0  10      261.26      279.74     28.25 o 
   3   0  10      708.30      704.64     42.22 o 
   4   0  10      688.37      820.14     81.47 o 
   5   0  10      863.70      922.63     52.12 o 
   6   0  10      133.81      155.93     27.26 o 
   7   0  10     4213.03     3800.75    104.49 o 
   8   0  10      514.58      597.70     84.62 o 
   9   0  10      183.89      226.43     41.81 o 
  10   0  10     1298.29     1272.64     67.32 o 
  11   0  10      959.71     1031.95     65.56 o 
  12   0  10      777.62      755.20     79.19 o 
 -18   1  10       25.63       85.84     35.20 o 
 -17   1  10      136.33      187.65     53.80 o 
 -16   1  10      149.37      149.64     36.87 o 
 -15   1  10        0.76       13.60     26.34 o 
 -14   1  10      641.12      586.26     53.24 o 
 -13   1  10       65.46        2.04     23.63 o 
 -12   1  10       80.64       42.10     25.41 o 
 -11   1  10     1399.57     1205.42     63.83 o 
 -10   1  10       60.43       85.18     27.19 o 
  -9   1  10       17.33       17.72     20.11 o 
  -8   1  10       92.83       88.10     24.77 o 
  -7   1  10      195.07      189.81     29.37 o 
  -6   1  10      383.44      411.98     32.11 o 
  -5   1  10      173.79      216.71     22.50 o 
  -4   1  10      681.07      625.45     26.18 o 
  -3   1  10      514.84      496.49     22.66 o 
  -2   1  10     2534.73     2495.21     47.79 o 
  -1   1  10       30.35        9.77      9.59 o 
   0   1  10      224.85      250.84     18.95 o 
   1   1  10      220.84      257.08     19.08 o 
   2   1  10      424.65      420.40     24.54 o 
   3   1  10       90.13      109.54     15.40 o 
   4   1  10        8.12        6.27     11.57 o 
   5   1  10      125.16      123.15     17.19 o 
   6   1  10      183.11      170.42     25.02 o 
   7   1  10       45.99       43.07     13.68 o 
   8   1  10       38.13       45.37     14.81 o 
   9   1  10        1.34        5.73     15.35 o 
  10   1  10        0.02       -9.79     14.92 o 
  11   1  10        8.06       19.81     18.44 o 
  12   1  10       29.65       29.61     20.15 o 
 -17   2  10       24.98       77.48     34.67 o 
 -16   2  10       49.92       87.03     34.18 o 
 -15   2  10        6.50       45.47     27.81 o 
 -14   2  10        4.69       35.72     25.69 o 
 -13   2  10       20.79       -5.99     24.19 o 
 -12   2  10        0.35       10.89     22.16 o 
 -11   2  10       74.89       93.43     28.94 o 
 -10   2  10      948.07      831.23     55.46 o 
  -9   2  10     1600.23     1657.49     70.43 o 
  -8   2  10        0.95      -19.28     15.14 o 
  -7   2  10     2011.86     1924.77     60.83 o 
  -6   2  10     1801.68     1838.91     82.26 o 
  -5   2  10      209.11      260.30     22.67 o 
  -4   2  10     1040.81      975.43     37.01 o 
  -3   2  10      301.30      279.68     17.80 o 
  -2   2  10      330.15      324.63     19.53 o 
  -1   2  10      135.24      132.70     14.81 o 
   0   2  10      114.56      113.50     14.35 o 
   1   2  10       31.08       35.07     11.56 o 
   2   2  10       59.77       45.28     12.70 o 
   3   2  10       33.66       15.18     11.12 o 
   4   2  10      138.13      122.49     17.75 o 
   5   2  10       41.64       56.61     14.29 o 
   6   2  10      233.50      252.95     24.49 o 
   7   2  10      736.17      726.32     34.93 o 
   8   2  10      374.65      374.52     32.08 o 
   9   2  10       50.61       64.90     19.13 o 
  10   2  10      367.38      424.20     36.71 o 
  11   2  10      291.18      268.06     33.87 o 
  12   2  10       60.72       80.72     23.59 o 
 -17   3  10       40.13       81.03     33.93 o 
 -16   3  10      722.98      732.67     61.84 o 
 -15   3  10      322.15      294.88     42.98 o 
 -14   3  10      544.20      661.11     56.00 o 
 -13   3  10      470.95      486.00     48.17 o 
 -12   3  10     1055.11     1050.31     62.90 o 
 -11   3  10     1885.81     1741.60     75.79 o 
 -10   3  10        3.27        3.57     20.79 o 
  -9   3  10      527.44      541.85     32.27 o 
  -8   3  10      431.04      419.13     32.62 o 
  -7   3  10      124.83      112.17     18.94 o 
  -6   3  10       64.90       60.00     15.78 o 
  -5   3  10        0.74        2.37     12.40 o 
  -4   3  10      114.08      108.13     18.16 o 
  -3   3  10     2518.41     2514.60     59.91 o 
  -2   3  10     1308.24     1244.90     34.08 o 
  -1   3  10     1527.11     1488.39     37.96 o 
   0   3  10     1636.60     1643.19     40.66 o 
   1   3  10     2043.11     2027.85     53.10 o 
   2   3  10     2683.58     2532.57     53.22 o 
   3   3  10     1586.90     1555.69     42.29 o 
   4   3  10      290.57      274.14     29.30 o 
   5   3  10      213.77      250.94     26.37 o 
   6   3  10      604.01      713.01     40.36 o 
   7   3  10      114.97       88.20     23.73 o 
   8   3  10       63.86       65.63     18.81 o 
   9   3  10       57.96       43.89     18.87 o 
  10   3  10      178.78      140.47     26.62 o 
  11   3  10        0.38       15.46     43.75 o 
 -17   4  10        6.60       72.06     27.20 o 
 -16   4  10        4.15       63.56     26.08 o 
 -15   4  10        0.32       35.26     27.49 o 
 -14   4  10       61.84      117.14     30.37 o 
 -13   4  10       20.53       38.65     37.05 o 
 -12   4  10       51.12       95.47     28.50 o 
 -11   4  10      185.06      185.96     35.51 o 
 -10   4  10       97.66       78.13     19.07 o 
  -9   4  10      343.58      391.18     29.57 o 
  -8   4  10     1097.69     1048.14     42.17 o 
  -7   4  10      242.16      239.44     21.19 o 
  -6   4  10      515.49      519.12     28.49 o 
  -5   4  10      669.17      695.34     36.44 o 
  -4   4  10      653.48      637.13     27.47 o 
  -3   4  10      120.21      143.85     16.19 o 
  -2   4  10      519.71      563.10     42.68 o 
  -1   4  10      121.40       98.38     17.90 o 
   0   4  10      410.82      457.80     29.19 o 
   1   4  10       59.61       54.86     13.18 o 
   2   4  10       10.59        4.73     12.12 o 
   3   4  10       69.91       48.16     16.11 o 
   4   4  10       80.66       97.24     19.81 o 
   5   4  10       24.69       27.28     21.88 o 
   6   4  10       27.68       31.52     22.31 o 
   7   4  10      470.48      472.11     73.36 o 
   8   4  10      446.71      437.79     46.43 o 
   9   4  10       29.11       50.56     24.75 o 
  10   4  10       15.70       25.75     26.87 o 
  11   4  10      281.40      318.60     46.30 o 
 -16   5  10      149.51      173.83     37.60 o 
 -15   5  10      539.97      539.77     54.89 o 
 -14   5  10       35.43       54.64     29.37 o 
 -13   5  10      191.57      236.73     74.77 o 
 -12   5  10      475.09      550.89     39.90 o 
 -11   5  10       24.30       18.51     14.46 o 
 -10   5  10      143.44      142.80     20.17 o 
  -9   5  10      106.09      136.92     18.28 o 
  -8   5  10       14.13       25.11     13.71 o 
  -7   5  10       67.11       42.93     13.96 o 
  -6   5  10       21.00       19.87     12.99 o 
  -5   5  10      531.52      511.11     33.26 o 
  -4   5  10       61.01       58.99     13.54 o 
  -3   5  10     1073.94     1052.77     33.39 o 
  -2   5  10     1516.33     1526.86     48.59 o 
  -1   5  10     1017.32     1012.67     52.85 o 
   0   5  10      698.66      718.01     48.05 o 
   1   5  10     1373.70     1369.85     61.74 o 
   2   5  10      620.70      627.46     49.51 o 
   3   5  10     1488.00     1453.95     66.12 o 
   4   5  10      393.04      348.60     85.02 o 
   5   5  10      259.67      220.15     34.41 o 
   6   5  10      129.24      133.33     30.90 o 
   7   5  10       90.58       97.26     25.58 o 
   8   5  10       39.31       55.86     28.81 o 
   9   5  10       48.04       59.09     33.83 o 
  10   5  10        0.20      -20.16     19.97 o 
 -15   6  10        1.11       49.00     25.85 o 
 -14   6  10        9.65       22.63     28.83 o 
 -13   6  10       40.45       53.34     21.52 o 
 -12   6  10       62.73       72.32     18.04 o 
 -11   6  10      309.71      299.61     26.02 o 
 -10   6  10     1240.60     1243.55     42.68 o 
  -9   6  10     2297.36     2243.21     55.61 o 
  -8   6  10     2041.74     2169.51     57.11 o 
  -7   6  10     2197.11     2235.99     52.53 o 
  -6   6  10     2719.70     2702.47     57.24 o 
  -5   6  10     2791.90     2766.14     57.09 o 
  -4   6  10      931.59      987.26     39.69 o 
  -3   6  10     1496.78     1442.71     68.81 o 
  -2   6  10      756.31      789.44     50.30 o 
  -1   6  10      581.87      501.25     41.76 o 
   0   6  10        4.41       25.09     20.39 o 
   1   6  10        3.35        9.12     23.72 o 
   2   6  10        0.50      -21.29     17.89 o 
   3   6  10      533.01      517.31     45.65 o 
   4   6  10      502.17      443.07     54.80 o 
   5   6  10        7.80        1.03     18.48 o 
   6   6  10     1305.71     1360.71     69.59 o 
   7   6  10     1016.47      986.23     53.95 o 
   8   6  10      936.66     1025.19    123.07 o 
   9   6  10      331.32      376.23     83.48 o 
  10   6  10      274.61      317.71    117.11 o 
 -14   7  10       43.93       96.96     37.57 o 
 -13   7  10      204.29      230.52     39.30 o 
 -12   7  10       37.50       40.42     17.21 o 
 -11   7  10       82.62       98.29     20.17 o 
 -10   7  10        4.13       19.27     14.04 o 
  -9   7  10       50.59       30.23     18.55 o 
  -8   7  10      118.84      108.56     20.27 o 
  -7   7  10        9.46       22.93     22.20 o 
  -6   7  10       17.85       24.99     14.51 o 
  -5   7  10      118.57      120.77     20.08 o 
  -4   7  10       90.97      133.53     40.98 o 
  -3   7  10     2138.98     2148.43     78.45 o 
  -2   7  10      312.87      287.43     34.95 o 
  -1   7  10      195.17      169.18     29.47 o 
   0   7  10      405.29      383.78     71.42 o 
   1   7  10      717.03      649.18     49.43 o 
   2   7  10      450.16      398.10     56.88 o 
   3   7  10       94.71       85.69     50.78 o 
   4   7  10      343.71      353.65     42.57 o 
   5   7  10      142.25      111.14     31.27 o 
   6   7  10      145.62      108.74     29.99 o 
   7   7  10       34.24       57.45     26.82 o 
   8   7  10       40.40       34.53     49.71 o 
   9   7  10       12.86       38.06     27.58 o 
 -13   8  10       66.93       77.81     26.14 o 
 -12   8  10       31.56       44.87     28.32 o 
 -11   8  10       24.79       78.26     33.02 o 
 -10   8  10       56.90       53.79     19.03 o 
  -9   8  10       53.50       27.98     18.14 o 
  -8   8  10       46.03       68.78     18.46 o 
  -7   8  10        0.84        0.26     14.32 o 
  -6   8  10       87.79       64.21     18.96 o 
  -5   8  10      160.17      160.24     24.95 o 
  -4   8  10        0.68       -5.60     13.69 o 
  -3   8  10      450.08      569.84     47.05 o 
  -2   8  10       60.67       89.17     25.43 o 
  -1   8  10       39.16       43.57     22.80 o 
   0   8  10        1.77      -19.37     22.78 o 
   1   8  10        9.08       32.56     31.62 o 
   2   8  10        5.68       19.37     27.60 o 
   3   8  10       54.05        6.05     29.95 o 
   4   8  10        3.68       -0.95     21.90 o 
   5   8  10      126.48      106.16     31.96 o 
   6   8  10       13.29       19.48     20.39 o 
   7   8  10        1.52       27.83     47.43 o 
 -11   9  10      149.56      168.99     42.07 o 
 -10   9  10      361.66      343.10     39.13 o 
  -9   9  10       17.60       10.24     19.92 o 
  -8   9  10       16.75        6.42     18.35 o 
  -7   9  10        7.38       22.12     17.57 o 
  -6   9  10      247.49      308.70     30.48 o 
  -5   9  10      389.74      366.47     31.47 o 
  -4   9  10      881.53      877.54     57.96 o 
  -3   9  10     1162.60     1122.01     62.01 o 
  -2   9  10      831.55      930.10     59.72 o 
  -1   9  10      881.95      930.37     61.01 o 
   0   9  10     1045.05      960.81     61.77 o 
   1   9  10     1307.07     1347.50     69.69 o 
   2   9  10     1036.66      974.26     63.70 o 
   3   9  10      825.13      837.45     60.88 o 
   4   9  10      494.17      527.50     79.59 o 
   5   9  10      826.64      867.43     64.27 o 
   6   9  10      217.46      247.33     42.33 o 
  -9  10  10      340.61      377.86     83.88 o 
  -8  10  10      279.80      273.94     36.77 o 
  -7  10  10      443.57      480.01     90.11 o 
  -6  10  10      139.15      156.80     29.93 o 
  -5  10  10      265.10      273.07     30.05 o 
  -4  10  10      318.88      391.75     44.41 o 
  -3  10  10      127.05      172.39     34.57 o 
  -2  10  10        4.17        0.60     34.97 o 
  -1  10  10      283.44      318.95     61.64 o 
   0  10  10       41.13       82.94     28.29 o 
   1  10  10       17.31      -10.75     21.98 o 
   2  10  10        9.80        8.99     23.67 o 
   3  10  10       45.18        4.87     23.67 o 
  -3  11  10       47.91       24.66     39.13 o 
  -2  11  10      620.77      602.25     83.41 o 
 -17   1  11        4.74       92.33     30.56 o 
 -16   1  11       48.01       59.42     30.45 o 
 -15   1  11      111.70      167.16     52.06 o 
 -14   1  11      340.55      408.00     47.94 o 
 -13   1  11      244.89      149.81     34.62 o 
 -12   1  11      190.99      178.35     34.96 o 
 -11   1  11     1233.75      995.69    129.31 o 
 -10   1  11     1357.56     1350.42     66.37 o 
  -9   1  11      659.27      779.66     53.66 o 
  -8   1  11     1173.46     1157.12     58.93 o 
  -7   1  11       56.16       54.67     23.92 o 
  -6   1  11     1911.53     1943.75     73.48 o 
  -5   1  11     1257.48     1164.54     41.08 o 
  -4   1  11      351.35      373.18     27.60 o 
  -3   1  11      730.08      740.47     27.61 o 
  -2   1  11      143.57      120.49     15.18 o 
  -1   1  11      118.56      130.85     27.08 o 
   0   1  11       48.65       42.47     12.83 o 
   1   1  11      949.27     1010.26     34.35 o 
   2   1  11      364.73      383.94     24.37 o 
   3   1  11     1364.05     1302.29     52.70 o 
   4   1  11      385.66      426.29     26.68 o 
   5   1  11      723.81      723.92     46.57 o 
   6   1  11      928.97      950.54     45.51 o 
   7   1  11      582.58      654.21     34.64 o 
   8   1  11      598.79      604.93     40.62 o 
   9   1  11       32.25       58.23     19.49 o 
  10   1  11       97.22       91.36     23.99 o 
  11   1  11       57.96       89.89     23.86 o 
 -17   2  11      205.95      290.09     58.56 o 
 -16   2  11      188.08      207.42     40.80 o 
 -15   2  11       55.25      128.96     34.48 o 
 -14   2  11       82.03      155.41     34.98 o 
 -13   2  11        0.13       21.95     44.35 o 
 -12   2  11      838.45      775.28     57.50 o 
 -11   2  11       89.07       52.19     37.79 o 
 -10   2  11       85.26      110.92     29.00 o 
  -9   2  11     2657.61     2562.73     89.04 o 
  -8   2  11      301.59      333.38     87.57 o 
  -7   2  11      789.59      901.43     53.37 o 
  -6   2  11     1901.91     1893.78     53.92 o 
  -5   2  11      497.69      562.38     32.14 o 
  -4   2  11     6485.51     6436.97    105.52 o 
  -3   2  11      533.71      619.47     36.45 o 
  -2   2  11      386.92      387.49     22.56 o 
  -1   2  11     2057.92     1989.37     64.79 o 
   0   2  11       53.13       62.74     13.42 o 
   1   2  11      115.38      147.45     16.80 o 
   2   2  11      588.67      570.49     28.57 o 
   3   2  11       24.44       34.61     12.83 o 
   4   2  11        0.64        8.40     11.54 o 
   5   2  11      124.84       92.95     17.29 o 
   6   2  11        0.49       11.38     14.96 o 
   7   2  11      311.38      245.03     28.24 o 
   8   2  11      185.55      238.88     26.26 o 
   9   2  11      267.51      249.90     31.32 o 
  10   2  11      132.12      141.71     26.41 o 
  11   2  11      261.04      280.22     34.81 o 
 -16   3  11        5.70       70.42     28.91 o 
 -15   3  11       27.54       61.04     28.38 o 
 -14   3  11        6.91       15.30     24.27 o 
 -13   3  11        3.55       42.92     25.30 o 
 -12   3  11        9.84       64.36     36.78 o 
 -11   3  11       66.29       71.29     26.07 o 
 -10   3  11        1.05       10.46     20.34 o 
  -9   3  11      486.99      417.62     42.16 o 
  -8   3  11      481.90      435.04     57.15 o 
  -7   3  11       36.88       42.92     16.67 o 
  -6   3  11       67.71       39.62     16.75 o 
  -5   3  11      191.94      212.01     22.96 o 
  -4   3  11      764.69      804.86     37.41 o 
  -3   3  11      552.32      479.83     30.78 o 
  -2   3  11       27.92       11.80     14.09 o 
  -1   3  11       15.80        5.97     10.04 o 
   0   3  11      124.88      121.29     16.19 o 
   1   3  11        9.24       13.33     11.29 o 
   2   3  11       83.50       89.34     15.45 o 
   3   3  11        9.43       14.11     11.73 o 
   4   3  11      111.00      124.99     20.90 o 
   5   3  11       41.99       40.28     17.48 o 
   6   3  11        2.44       -6.32     15.01 o 
   7   3  11        5.53       -5.60     14.22 o 
   8   3  11       16.24        5.98     16.25 o 
   9   3  11        0.88       11.52     16.64 o 
  10   3  11       30.56       25.67     20.01 o 
 -16   4  11      411.18      484.14     52.61 o 
 -15   4  11       92.10      176.87     37.75 o 
 -14   4  11       34.18       39.84     27.45 o 
 -13   4  11      106.44      133.11     34.67 o 
 -12   4  11      119.44      171.91     54.47 o 
 -11   4  11      524.86      533.98     78.72 o 
 -10   4  11      964.25      970.62     58.86 o 
  -9   4  11      433.30      416.01     31.13 o 
  -8   4  11       99.76      100.66     19.96 o 
  -7   4  11      359.24      431.28     34.07 o 
  -6   4  11      735.74      773.94     37.70 o 
  -5   4  11     1684.79     1835.55     54.95 o 
  -4   4  11     1050.61     1105.13     53.17 o 
  -3   4  11     1513.59     1454.81     60.06 o 
  -2   4  11     1990.52     2043.08     73.30 o 
  -1   4  11     1273.10     1321.46     96.23 o 
   0   4  11      276.77      289.59     22.11 o 
   1   4  11      824.04      888.24     57.79 o 
   2   4  11      663.76      731.73     37.75 o 
   3   4  11      177.79      170.46     22.28 o 
   4   4  11       16.92       17.07     14.63 o 
   5   4  11      108.40      110.77     36.69 o 
   6   4  11      307.04      311.73     44.15 o 
   7   4  11       27.52       41.30     26.32 o 
   8   4  11      248.73      195.55     37.85 o 
   9   4  11      156.11      120.81     33.32 o 
  10   4  11      180.15      113.67     33.95 o 
 -15   5  11      279.87      394.44     48.02 o 
 -14   5  11      671.58      688.59     58.36 o 
 -13   5  11      653.39      654.27     55.84 o 
 -12   5  11      850.04     1068.74     66.94 o 
 -11   5  11     1118.07     1219.92     65.65 o 
 -10   5  11      644.94      635.54     51.07 o 
  -9   5  11     1185.08     1175.81     40.76 o 
  -8   5  11      401.84      444.75     27.54 o 
  -7   5  11      719.35      738.83     32.81 o 
  -6   5  11      436.30      446.24     26.66 o 
  -5   5  11      520.07      511.20     27.19 o 
  -4   5  11        0.75        4.39     12.28 o 
  -3   5  11      976.87      919.37     47.76 o 
  -2   5  11      121.87      170.11     29.74 o 
  -1   5  11      525.42      535.19     43.62 o 
   0   5  11      906.57      810.30     51.60 o 
   1   5  11     1199.30     1273.68     62.95 o 
   2   5  11     1771.64     1787.80    117.92 o 
   3   5  11     1135.27     1078.07     61.03 o 
   4   5  11      973.29     1074.18     98.55 o 
   5   5  11      612.24      630.13     51.52 o 
   6   5  11      756.37      872.89     61.21 o 
   7   5  11      640.71      633.31     55.39 o 
   8   5  11      431.27      399.37     48.23 o 
   9   5  11      348.89      253.39     41.68 o 
 -14   6  11        0.01       87.26     62.31 o 
 -13   6  11        6.01       57.40     27.07 o 
 -12   6  11       66.74       76.89     39.38 o 
 -11   6  11       26.92       11.33     20.66 o 
 -10   6  11        7.52       26.56     15.35 o 
  -9   6  11        0.23        0.04     12.88 o 
  -8   6  11       13.59       25.21     13.77 o 
  -7   6  11       43.40       59.56     15.49 o 
  -6   6  11       11.92        2.18     18.36 o 
  -5   6  11       83.66       91.53     18.46 o 
  -4   6  11      363.32      265.23     33.33 o 
  -3   6  11       16.33       16.28     19.61 o 
  -2   6  11      146.93       66.09     24.85 o 
  -1   6  11       23.70       27.22     21.27 o 
   0   6  11       46.75       60.73     24.67 o 
   1   6  11       10.10        8.87     19.59 o 
   2   6  11        7.36      -17.54     17.39 o 
   3   6  11       34.07       26.67     22.03 o 
   4   6  11       81.05       89.35     30.53 o 
   5   6  11      175.10      159.35     51.25 o 
   6   6  11       11.37       20.66     23.40 o 
   7   6  11       18.62       15.41     21.60 o 
   8   6  11        1.19       35.68     25.18 o 
 -13   7  11       81.29      167.98     37.54 o 
 -12   7  11      314.04      360.21     29.93 o 
 -11   7  11      335.34      349.20     48.83 o 
 -10   7  11     1050.04     1001.78     49.30 o 
  -9   7  11      426.97      437.67     49.14 o 
  -8   7  11      160.68      162.69     24.27 o 
  -7   7  11      892.25      946.74     44.55 o 
  -6   7  11      121.71       86.38     20.61 o 
  -5   7  11       87.97       75.93     24.24 o 
  -4   7  11      242.93      221.25     33.23 o 
  -3   7  11      523.25      578.87     47.93 o 
  -2   7  11       27.64       34.51     21.91 o 
  -1   7  11        0.80       -9.59     23.99 o 
   0   7  11      683.89      656.76     50.73 o 
   1   7  11      281.77      240.00     35.91 o 
   2   7  11      278.54      246.91     37.62 o 
   3   7  11      827.57      686.60     54.99 o 
   4   7  11      493.50      363.21     43.91 o 
   5   7  11      598.80      607.63     53.69 o 
   6   7  11      519.18      548.92     63.92 o 
   7   7  11      545.59      523.83     53.23 o 
 -12   8  11       14.41        5.27     33.58 o 
 -11   8  11       95.77       84.13     31.37 o 
 -10   8  11        1.87       15.60     17.05 o 
  -9   8  11       34.49       38.02     18.53 o 
  -8   8  11        4.61       11.25     17.36 o 
  -7   8  11      179.15      114.05     40.15 o 
  -6   8  11       98.41      100.15     31.56 o 
  -5   8  11      122.60      104.78     28.07 o 
  -4   8  11      290.60      272.09     37.69 o 
  -3   8  11      328.96      283.87     38.29 o 
  -2   8  11      288.71      285.79     38.58 o 
  -1   8  11      585.34      568.36     49.64 o 
   0   8  11      331.83      376.36     66.60 o 
   1   8  11      905.47      842.14    105.72 o 
   2   8  11      165.12      146.55     48.10 o 
   3   8  11       23.92        9.98     33.16 o 
   4   8  11        0.37       32.47     25.59 o 
   5   8  11      215.65      199.72     55.00 o 
   6   8  11       45.34       82.51     26.27 o 
 -10   9  11        3.25       -5.60     20.76 o 
  -9   9  11        1.34       -6.38     16.64 o 
  -8   9  11        4.20       10.77     17.21 o 
  -7   9  11       35.42       28.92     17.98 o 
  -6   9  11        0.22       -1.60     21.05 o 
  -5   9  11       11.34       30.60     23.77 o 
  -4   9  11        0.25      -22.20     18.97 o 
  -3   9  11       76.89       53.00     26.49 o 
  -2   9  11        0.98       -0.82     23.63 o 
  -1   9  11        3.21       32.99     25.26 o 
   0   9  11       13.30       28.20     25.23 o 
   1   9  11       58.90       -5.99     22.50 o 
   2   9  11       45.65        7.47     23.55 o 
   3   9  11        6.78      -23.06     27.40 o 
   4   9  11      101.86       75.23     30.64 o 
  -7  10  11      339.00      362.86     43.62 o 
  -6  10  11      801.70      835.86     60.82 o 
  -5  10  11     1055.05     1083.15     69.19 o 
  -4  10  11      656.09      664.05     78.86 o 
  -3  10  11      827.64      917.87     95.40 o 
  -2  10  11      674.19      678.16     57.63 o 
  -1  10  11      136.29      156.54     36.99 o 
   0  10  11      487.90      547.90     66.26 o 
 -16   0  12      137.39      311.54     62.98 o 
 -15   0  12      835.53      778.51     88.44 o 
 -14   0  12      896.17      728.80     82.14 o 
 -13   0  12      203.01      275.23     58.02 o 
 -12   0  12     1774.40     1643.72    110.28 o 
 -11   0  12      391.42      324.00     56.95 o 
 -10   0  12       55.18      103.44     40.47 o 
  -9   0  12       31.23       -6.57     30.01 o 
  -8   0  12        9.67        6.30     25.33 o 
  -7   0  12        0.32        0.67     26.26 o 
  -6   0  12      736.99      634.47     67.94 o 
  -5   0  12      876.61      847.79     76.24 o 
  -4   0  12     1666.46     1766.86    100.90 o 
  -3   0  12     3624.42     3374.05     85.98 o 
  -2   0  12     1182.98     1098.00     56.61 o 
  -1   0  12     4338.55     4126.49    135.47 o 
   0   0  12     4072.68     3755.18     96.24 o 
   1   0  12     3836.24     3572.41     95.29 o 
   2   0  12     9326.94     8756.53    164.75 o 
   3   0  12      410.17      437.06     39.24 o 
   4   0  12     2559.00     2596.51    102.64 o 
   5   0  12      528.94      560.10     60.50 o 
   6   0  12        7.34       18.27     20.81 o 
   7   0  12      954.08     1021.89    180.56 o 
   8   0  12        0.06       42.91     22.58 o 
   9   0  12        9.76        8.84     30.28 o 
  10   0  12       44.44       77.58     39.80 o 
 -16   1  12       16.37      135.64     35.15 o 
 -15   1  12        4.49       44.74     26.98 o 
 -14   1  12        0.29       45.30     37.92 o 
 -13   1  12       47.47       67.82     27.01 o 
 -12   1  12       29.48       10.02     22.65 o 
 -11   1  12       11.38       80.20     25.89 o 
 -10   1  12      223.03      227.50     35.95 o 
  -9   1  12      154.64      189.88     52.33 o 
  -8   1  12      128.86      105.98     28.14 o 
  -7   1  12      621.70      704.94     58.82 o 
  -6   1  12       11.87       12.66     18.42 o 
  -5   1  12     3137.62     2976.49     94.59 o 
  -4   1  12        3.04      -13.11     12.03 o 
  -3   1  12      186.14      210.56     23.04 o 
  -2   1  12      138.45      183.91     18.20 o 
  -1   1  12       26.55       15.69     11.88 o 
   0   1  12      280.78      271.14     31.06 o 
   1   1  12      180.56      153.28     18.81 o 
   2   1  12        5.12       -0.64     12.57 o 
   3   1  12        2.23        1.21     11.97 o 
   4   1  12      151.53      148.59     19.97 o 
   5   1  12       22.63        5.20     12.84 o 
   6   1  12      165.11      155.33     27.38 o 
   7   1  12      198.26      216.86     26.15 o 
   8   1  12       26.93       60.38     18.35 o 
   9   1  12       97.23       93.24     24.64 o 
 -16   2  12        0.97       55.19     25.03 o 
 -15   2  12       59.58      109.54     31.90 o 
 -14   2  12       48.90       98.77     31.61 o 
 -13   2  12       39.51       51.39     27.76 o 
 -12   2  12      184.29      218.98     48.10 o 
 -11   2  12      244.96      211.20     35.92 o 
 -10   2  12        2.82        0.67     19.34 o 
  -9   2  12       18.38        6.80     18.35 o 
  -8   2  12       14.44        2.49     17.67 o 
  -7   2  12        8.38       12.55     18.75 o 
  -6   2  12       35.83       24.44     19.83 o 
  -5   2  12        6.28       12.94     18.27 o 
  -4   2  12     1005.10     1070.37     52.08 o 
  -3   2  12      382.77      423.33     35.40 o 
  -2   2  12      233.76      244.53     25.06 o 
  -1   2  12       57.22       54.17     13.60 o 
   0   2  12       52.78       38.40     12.93 o 
   1   2  12      392.25      375.37     24.77 o 
   2   2  12       57.20       91.08     16.22 o 
   3   2  12      162.97      159.23     19.56 o 
   4   2  12       19.90        4.88     12.70 o 
   5   2  12      101.19       89.53     20.87 o 
   6   2  12       37.56       21.56     16.88 o 
   7   2  12       76.58       76.89     22.25 o 
   8   2  12       54.80       38.28     17.60 o 
   9   2  12        0.97       10.88     17.70 o 
 -16   3  12        9.56       71.16     26.37 o 
 -15   3  12       15.97       91.01     29.39 o 
 -14   3  12       19.57       80.71     28.58 o 
 -13   3  12       77.73      112.11     33.54 o 
 -12   3  12       13.03       -5.05     18.83 o 
 -11   3  12      236.41      347.85     43.05 o 
 -10   3  12      539.30      559.18     87.03 o 
  -9   3  12     1195.00     1172.87     64.85 o 
  -8   3  12       99.99      119.53     47.10 o 
  -7   3  12        5.58      -12.12     21.17 o 
  -6   3  12      582.31      660.63     48.28 o 
  -5   3  12     2617.29     2705.38     68.26 o 
  -4   3  12      130.67      103.87     20.80 o 
  -3   3  12        8.77       16.99     14.29 o 
  -2   3  12      822.42      886.42     40.69 o 
  -1   3  12      174.56      192.76     28.35 o 
   0   3  12        6.44        6.28     10.72 o 
   1   3  12        0.23        4.69     10.95 o 
   2   3  12       45.56       39.05     21.81 o 
   3   3  12      119.51       76.60     21.68 o 
   4   3  12       94.04       98.35     20.78 o 
   5   3  12       75.05       40.29     17.88 o 
   6   3  12      226.85      231.39     29.18 o 
   7   3  12      151.69      203.48     42.12 o 
   8   3  12      112.54      132.35     22.61 o 
   9   3  12      141.59      173.31     42.28 o 
 -15   4  12      289.27      313.94     43.91 o 
 -14   4  12       35.72       67.14     43.08 o 
 -13   4  12       57.68      131.65     33.12 o 
 -12   4  12      518.37      457.46     47.32 o 
 -11   4  12      126.93      165.96     33.73 o 
 -10   4  12        5.78        0.91     19.90 o 
  -9   4  12       13.62       34.10     31.02 o 
  -8   4  12      194.30      238.54     56.01 o 
  -7   4  12       14.78       18.50     15.66 o 
  -6   4  12       68.15       72.04     19.43 o 
  -5   4  12      182.60      186.45     33.08 o 
  -4   4  12      260.31      258.85     25.33 o 
  -3   4  12      374.78      336.51     28.94 o 
  -2   4  12       39.81       60.05     20.30 o 
  -1   4  12        4.42       17.96     18.75 o 
   0   4  12      621.07      673.55     49.14 o 
   1   4  12      308.01      320.01     27.74 o 
   2   4  12      436.12      453.00     32.58 o 
   3   4  12       52.62       55.11     21.78 o 
   4   4  12      179.82      147.81     24.12 o 
   5   4  12      143.87      118.06     24.73 o 
   6   4  12        4.82       -1.18     22.02 o 
   7   4  12      190.24      182.74     36.45 o 
   8   4  12        0.54       34.88     25.33 o 
 -14   5  12      131.48      227.21     53.60 o 
 -13   5  12       38.93       72.28     35.78 o 
 -12   5  12       81.02      208.77     69.61 o 
 -11   5  12       76.75       94.56     35.71 o 
 -10   5  12      603.16      664.93     53.04 o 
  -9   5  12      502.84      491.49     76.37 o 
  -8   5  12       94.19      115.87     21.52 o 
  -7   5  12       36.59       66.52     21.81 o 
  -6   5  12     1296.64     1350.72     63.87 o 
  -5   5  12       39.64       39.62     17.70 o 
  -4   5  12     1044.97     1055.45     56.97 o 
  -3   5  12       21.29       34.13     27.40 o 
  -2   5  12       68.68       75.39     26.53 o 
  -1   5  12      786.51      695.32     49.66 o 
   0   5  12       30.15       16.10     20.71 o 
   1   5  12        5.71       12.37     21.21 o 
   2   5  12        5.98       12.55     21.23 o 
   3   5  12       29.55       -5.35     19.52 o 
   4   5  12       15.81       12.41     28.00 o 
   5   5  12      372.66      419.37     52.66 o 
   6   5  12       42.47       50.32     36.51 o 
   7   5  12       28.82        6.98     32.63 o 
   8   5  12      320.44      310.13    105.59 o 
 -13   6  12      641.27      686.75     80.26 o 
 -12   6  12      332.84      396.83     46.06 o 
 -11   6  12      544.92      683.21     56.41 o 
 -10   6  12      106.19      130.21     23.67 o 
  -9   6  12       12.76       30.47     15.33 o 
  -8   6  12       24.58       41.84     15.45 o 
  -7   6  12       54.85       23.18     26.34 o 
  -6   6  12        0.28       -0.96     18.31 o 
  -5   6  12       57.95      108.75     35.64 o 
  -4   6  12     1047.48     1055.74     60.41 o 
  -3   6  12      208.13      197.61     33.00 o 
  -2   6  12      706.86      682.98     51.66 o 
  -1   6  12       23.05       78.53     28.33 o 
   0   6  12      396.02      391.42     42.54 o 
   1   6  12     1430.52     1395.75    111.35 o 
   2   6  12      181.24      179.30     42.07 o 
   3   6  12      764.92      756.79     70.95 o 
   4   6  12      106.65      106.09     40.40 o 
   5   6  12      526.25      427.83     48.76 o 
   6   6  12      218.79      260.06     41.89 o 
   7   6  12       32.38       41.35     29.61 o 
 -12   7  12        1.94       54.88     42.11 o 
 -11   7  12      236.44      226.34     28.66 o 
 -10   7  12      170.69      180.82     27.52 o 
  -9   7  12      162.81      147.42     24.74 o 
  -8   7  12      372.60      441.78     34.40 o 
  -7   7  12       48.93       94.04     21.61 o 
  -6   7  12      183.15      177.79     31.64 o 
  -5   7  12       98.85      112.02     33.03 o 
  -4   7  12      250.72      311.35    112.15 o 
  -3   7  12        0.21        1.82     20.75 o 
  -2   7  12      105.50       98.46     31.16 o 
  -1   7  12       37.31       26.25     22.54 o 
   0   7  12       15.17      -22.22     19.80 o 
   1   7  12       25.23      -29.32     19.55 o 
   2   7  12       26.04       10.99     24.39 o 
   3   7  12      346.77      243.96     39.66 o 
   4   7  12       36.69       -0.14     23.61 o 
   5   7  12       82.09       64.00     33.90 o 
 -10   8  12      131.98      123.25     26.50 o 
  -9   8  12        9.63        4.79     17.25 o 
  -8   8  12       54.65       67.88     21.27 o 
  -7   8  12      103.76       40.21     32.96 o 
  -6   8  12       56.79       46.09     35.78 o 
  -5   8  12        0.27      -12.16     20.04 o 
  -4   8  12        4.70       49.82     25.67 o 
  -3   8  12       95.04       69.69     28.51 o 
  -2   8  12       91.45       63.26     28.43 o 
  -1   8  12       73.39       74.26     31.00 o 
   0   8  12      308.26      281.08     40.98 o 
   1   8  12      141.78      131.38     56.08 o 
   2   8  12       92.94       73.07     48.37 o 
   3   8  12      165.92      214.09     41.34 o 
   4   8  12      131.49      130.12     36.94 o 
  -8   9  12      722.73      704.35     70.89 o 
  -7   9  12      524.87      532.67     51.52 o 
  -6   9  12      712.35      782.92     62.51 o 
  -5   9  12      707.06      720.43     57.98 o 
  -4   9  12      575.92      621.43     78.59 o 
  -3   9  12      188.37      207.40     38.37 o 
  -2   9  12      127.52       99.21     31.19 o 
  -1   9  12      101.08      122.68     33.90 o 
   0   9  12       39.54       25.48     27.09 o 
   1   9  12        0.08       -2.90     28.21 o 
 -15   1  13      161.64      199.69     37.21 o 
 -14   1  13      135.47      226.19     63.92 o 
 -13   1  13      764.99      865.58     63.48 o 
 -12   1  13       15.94       80.52     27.09 o 
 -11   1  13       28.31       69.44     26.15 o 
 -10   1  13      232.57      249.10     97.75 o 
  -9   1  13      108.02      117.93     49.51 o 
  -8   1  13       95.78      187.14     32.90 o 
  -7   1  13      234.95      282.38     61.84 o 
  -6   1  13        1.01      -22.46     15.82 o 
  -5   1  13     2646.22     2773.93     95.85 o 
  -4   1  13      593.75      629.68     49.30 o 
  -3   1  13      227.49      254.42     26.02 o 
  -2   1  13      509.24      590.94     35.61 o 
  -1   1  13      292.46      322.49     23.38 o 
   0   1  13      294.40      324.88     24.21 o 
   1   1  13      866.50      892.99     51.50 o 
   2   1  13      117.20      130.69     19.22 o 
   3   1  13      156.71      168.99     20.58 o 
   4   1  13        3.83        2.11     13.28 o 
   5   1  13        0.67        6.06     13.76 o 
   6   1  13       33.64       32.53     15.38 o 
   7   1  13       86.63       53.78     20.32 o 
   8   1  13        0.33        8.35     17.47 o 
 -15   2  13       17.75      107.11     30.23 o 
 -14   2  13       79.88      136.84     35.12 o 
 -13   2  13       12.71       65.72     28.27 o 
 -12   2  13      274.84      319.38     43.39 o 
 -11   2  13      465.01      503.78     52.12 o 
 -10   2  13      150.19      231.65     36.38 o 
  -9   2  13      492.99      456.54     58.62 o 
  -8   2  13      173.26      226.57     35.62 o 
  -7   2  13      127.39      201.12     34.75 o 
  -6   2  13     1006.49      946.11     59.15 o 
  -5   2  13        2.06       20.60     22.04 o 
  -4   2  13       35.37       22.26     17.56 o 
  -3   2  13       91.09       59.28     18.43 o 
  -2   2  13       61.88       50.09     17.56 o 
  -1   2  13      197.66      219.32     25.21 o 
   0   2  13      199.85      225.93     21.39 o 
   1   2  13      468.89      469.93     33.61 o 
   2   2  13      946.56      922.56     37.81 o 
   3   2  13      119.50      167.10     21.00 o 
   4   2  13      320.22      367.29     32.35 o 
   5   2  13      706.11      728.39     58.81 o 
   6   2  13      238.50      283.14     34.08 o 
   7   2  13      483.65      428.16     37.44 o 
   8   2  13      289.50      281.53     30.53 o 
 -15   3  13       45.82       91.89     29.18 o 
 -14   3  13      104.44       83.74     29.36 o 
 -13   3  13       51.27       66.47     26.81 o 
 -12   3  13        1.52       40.21     24.64 o 
 -11   3  13        8.79       16.91     21.30 o 
 -10   3  13        7.49       33.01     31.49 o 
  -9   3  13       44.47       19.62     20.54 o 
  -8   3  13      102.46      115.33     29.99 o 
  -7   3  13       12.55       30.39     22.85 o 
  -6   3  13      676.53      734.49     66.80 o 
  -5   3  13      666.61      644.63     37.71 o 
  -4   3  13      178.06      196.13     25.37 o 
  -3   3  13        3.00       -1.01     13.58 o 
  -2   3  13        0.23       14.10     14.21 o 
  -1   3  13        6.03       20.86     16.13 o 
   0   3  13        7.76        6.41     15.40 o 
   1   3  13       94.38       84.41     20.08 o 
   2   3  13       53.87       21.96     19.29 o 
   3   3  13       20.34       13.51     14.28 o 
   4   3  13        0.14        5.29     16.04 o 
   5   3  13        0.99       17.56     17.17 o 
   6   3  13       19.41       13.67     17.32 o 
   7   3  13       34.42       15.30     19.25 o 
 -14   4  13       61.60      127.14     31.86 o 
 -13   4  13      250.66      282.68     42.16 o 
 -12   4  13      430.35      458.21     49.30 o 
 -11   4  13      390.16      428.42     46.87 o 
 -10   4  13      158.31      261.47     38.69 o 
  -9   4  13      443.39      414.62     44.72 o 
  -8   4  13      287.89      285.88     38.49 o 
  -7   4  13       11.42       21.08     19.89 o 
  -6   4  13      226.48      268.43     28.14 o 
  -5   4  13      756.24      789.40     79.36 o 
  -4   4  13      185.45      227.39     26.39 o 
  -3   4  13      106.42       98.42     21.02 o 
  -2   4  13       11.41       38.33     23.18 o 
  -1   4  13       84.09       74.95     24.52 o 
   0   4  13       64.77       72.50     25.98 o 
   1   4  13     1042.53      989.96    109.07 o 
   2   4  13      136.66      133.53     23.36 o 
   3   4  13      314.00      346.48     32.46 o 
   4   4  13      157.36      228.30     28.92 o 
   5   4  13      374.79      374.51     35.46 o 
   6   4  13      323.30      342.73     45.48 o 
   7   4  13       82.35       69.13     30.37 o 
 -13   5  13       12.18      108.13     44.89 o 
 -12   5  13       40.00      129.55     49.98 o 
 -11   5  13       67.34      101.32     28.92 o 
 -10   5  13      168.94      207.15     36.77 o 
  -9   5  13      244.16      263.49     73.36 o 
  -8   5  13      481.94      569.56    103.65 o 
  -7   5  13       48.37       64.06     37.36 o 
  -6   5  13      739.56      695.37     40.23 o 
  -5   5  13     1424.52     1518.32     77.11 o 
  -4   5  13      675.83      774.14     90.25 o 
  -3   5  13      654.48      714.46     51.94 o 
  -2   5  13      858.97      832.40     55.64 o 
  -1   5  13      603.82      641.96     51.68 o 
   0   5  13      304.53      269.31     38.86 o 
   1   5  13     1271.75     1395.29    106.66 o 
   2   5  13      253.89      172.60     35.00 o 
   3   5  13        1.11       28.61     25.56 o 
   4   5  13      183.26      210.41     39.69 o 
   5   5  13        0.00        4.78     32.90 o 
   6   5  13        8.27       18.51     26.17 o 
 -12   6  13       21.01      125.64     63.71 o 
 -11   6  13        7.59       71.87     33.90 o 
 -10   6  13        4.17       59.48     38.72 o 
  -9   6  13        3.09       57.77     25.58 o 
  -8   6  13        0.33       20.06     24.15 o 
  -7   6  13       21.52       43.70     25.70 o 
  -6   6  13       74.44       36.11     45.42 o 
  -5   6  13        8.62        6.94     19.98 o 
  -4   6  13       18.78       10.88     21.02 o 
  -3   6  13        0.74        1.02     22.36 o 
  -2   6  13        9.54       31.42     23.86 o 
  -1   6  13       12.04       -2.69     21.17 o 
   0   6  13       38.04        6.93     21.68 o 
   1   6  13        4.35        4.81     23.02 o 
   2   6  13       16.67        9.76     23.70 o 
   3   6  13        9.06      -17.31     26.73 o 
   4   6  13       25.68       -4.35     22.21 o 
   5   6  13        0.77       25.69     25.82 o 
 -11   7  13        8.20       12.73     35.24 o 
 -10   7  13       14.75       37.65     36.18 o 
  -9   7  13      251.08      214.80     29.60 o 
  -8   7  13      128.28      136.04     33.59 o 
  -7   7  13      176.46      201.35     35.90 o 
  -6   7  13      883.27      852.89     59.66 o 
  -5   7  13      500.22      490.03     48.83 o 
  -4   7  13     1259.76     1224.42    181.70 o 
  -3   7  13      547.75      482.35     48.25 o 
  -2   7  13      256.09      275.65     41.13 o 
  -1   7  13      345.60      362.05     44.50 o 
   0   7  13      450.47      492.32     50.55 o 
   1   7  13       41.59       79.45     30.58 o 
   2   7  13      175.38      182.06     37.40 o 
   3   7  13        0.48       12.29     26.69 o 
  -8   8  13       76.02       41.99     26.01 o 
  -7   8  13      204.00      282.49     41.53 o 
  -6   8  13      120.27       71.73     30.42 o 
  -5   8  13       71.05       56.73     29.58 o 
  -4   8  13        0.33        3.39     24.86 o 
  -3   8  13        1.36        4.42     21.54 o 
  -2   8  13        5.62        5.70     21.36 o 
  -1   8  13       43.19        4.23     24.84 o 
   0   8  13       43.82       36.76     27.30 o 
   1   8  13      154.62      167.65     38.05 o 
 -14   0  14      177.57      141.23     43.82 o 
 -13   0  14      320.67      472.60     72.63 o 
 -12   0  14      747.41      906.48     93.80 o 
 -11   0  14     1129.47     1253.66    100.63 o 
 -10   0  14     1024.48     1140.43    100.90 o 
  -9   0  14      240.53      295.59     58.69 o 
  -8   0  14     1017.46     1060.70     93.66 o 
  -7   0  14       27.11      -24.92     24.52 o 
  -6   0  14     2843.83     2637.83    138.95 o 
  -5   0  14       97.24       70.21     35.51 o 
  -4   0  14      209.57      170.44     48.24 o 
  -3   0  14      884.82     1018.90     88.57 o 
  -2   0  14       14.08        7.64     29.21 o 
  -1   0  14      477.53      541.55     44.49 o 
   0   0  14       94.68      145.84     28.14 o 
   1   0  14        0.26      -14.05     15.60 o 
   2   0  14      297.16      203.85     31.96 o 
   3   0  14       25.98       32.99     22.12 o 
   4   0  14       12.00       44.69     23.13 o 
   5   0  14      390.58      374.52     42.41 o 
   6   0  14      164.93      234.11     38.68 o 
 -14   1  14        1.43       91.21     36.45 o 
 -13   1  14      189.52      169.97     34.94 o 
 -12   1  14      182.86      223.21     52.86 o 
 -11   1  14        0.23       45.34     23.62 o 
 -10   1  14       90.68      145.68     33.84 o 
  -9   1  14       92.64       85.78     53.93 o 
  -8   1  14        0.43        9.56     20.35 o 
  -7   1  14       34.46       48.17     30.42 o 
  -6   1  14        1.55       10.23     21.16 o 
  -5   1  14       88.82      104.89     36.45 o 
  -4   1  14      386.77      467.84     46.14 o 
  -3   1  14       74.92       91.52     27.16 o 
  -2   1  14       29.63       18.19     16.37 o 
  -1   1  14      127.77      144.48     23.40 o 
   0   1  14        6.39       38.39     14.04 o 
   1   1  14      284.82      282.18     24.44 o 
   2   1  14       13.84       14.02     14.69 o 
   3   1  14       64.88       70.79     16.95 o 
   4   1  14        1.08       26.50     15.93 o 
   5   1  14       11.01       22.44     18.18 o 
   6   1  14      207.79      167.81     27.72 o 
 -14   2  14       12.90       81.77     27.89 o 
 -13   2  14       50.93      115.48     30.83 o 
 -12   2  14       28.69       68.84     28.04 o 
 -11   2  14      115.65      120.58     31.70 o 
 -10   2  14       14.14       -7.43     20.68 o 
  -9   2  14      322.26      288.32     40.02 o 
  -8   2  14       51.28       53.19     32.49 o 
  -7   2  14      114.34      115.28     37.45 o 
  -6   2  14      407.62      442.26     45.91 o 
  -5   2  14      326.15      385.93     44.13 o 
  -4   2  14       92.71       83.29     28.03 o 
  -3   2  14       11.97        5.89     14.62 o 
  -2   2  14       26.06       28.06     17.06 o 
  -1   2  14      106.35      172.06     25.33 o 
   0   2  14        7.14       23.05     16.10 o 
   1   2  14       84.76       59.23     16.44 o 
   2   2  14       10.75       24.61     14.99 o 
   3   2  14        3.13        6.42     14.94 o 
   4   2  14       30.66       18.67     17.93 o 
   5   2  14        5.82       14.30     16.18 o 
   6   2  14       49.80       24.04     21.01 o 
 -13   3  14      457.13      528.68     53.44 o 
 -12   3  14      314.94      345.85     44.57 o 
 -11   3  14       61.28      125.39     69.54 o 
 -10   3  14       85.88       84.97     28.83 o 
  -9   3  14       76.34       48.57     24.01 o 
  -8   3  14      128.66      136.59     47.77 o 
  -7   3  14      397.09      347.48     41.51 o 
  -6   3  14        1.77        1.96     19.46 o 
  -5   3  14        6.73       20.37     20.43 o 
  -4   3  14       77.47       79.96     20.60 o 
  -3   3  14      184.08      197.05     26.67 o 
  -2   3  14      132.67      128.72     23.16 o 
  -1   3  14       55.48       54.00     19.84 o 
   0   3  14      173.05      227.87     35.97 o 
   1   3  14     1282.93     1292.21     88.64 o 
   2   3  14      403.62      370.25     42.75 o 
   3   3  14       25.73       46.07     31.42 o 
   4   3  14       75.94       85.01     22.89 o 
   5   3  14       70.05       96.38     44.00 o 
   6   3  14      114.40      133.15     26.81 o 
 -13   4  14        3.60       57.73     30.89 o 
 -12   4  14       20.08       81.19     55.88 o 
 -11   4  14       15.90       46.90     32.09 o 
 -10   4  14      183.92      170.11     34.94 o 
  -9   4  14        8.94       24.34     27.33 o 
  -8   4  14      307.53      302.17     62.84 o 
  -7   4  14        1.04       28.83     24.36 o 
  -6   4  14      259.44      285.69     39.16 o 
  -5   4  14      235.52      268.91     52.33 o 
  -4   4  14       93.46      106.45     22.37 o 
  -3   4  14       60.61       53.21     25.73 o 
  -2   4  14       93.28      138.62     30.90 o 
  -1   4  14       36.90        8.40     29.95 o 
   0   4  14       22.64       57.35     26.21 o 
   1   4  14       83.20       48.06     25.43 o 
   2   4  14       14.43       52.35     25.65 o 
   3   4  14        0.18      -18.21     27.54 o 
   4   4  14        0.39       -0.05     19.21 o 
   5   4  14        6.02       12.68     25.21 o 
 -12   5  14       64.80      169.92     54.80 o 
 -11   5  14       32.15       88.08     46.56 o 
 -10   5  14        2.31       21.64     35.37 o 
  -9   5  14        2.93       53.08     24.32 o 
  -8   5  14      149.44      221.25     61.84 o 
  -7   5  14       36.19       74.39     26.84 o 
  -6   5  14       39.39       29.14     39.06 o 
  -5   5  14        6.54       23.46     24.24 o 
  -4   5  14      113.83       88.30     28.42 o 
  -3   5  14      244.51      234.10     35.61 o 
  -2   5  14       85.10       83.31     28.20 o 
  -1   5  14       99.07       66.62     27.75 o 
   0   5  14      184.89      229.94     38.84 o 
   1   5  14      223.83      214.47     38.63 o 
   2   5  14      729.89      665.46     72.69 o 
   3   5  14        0.61       20.63     26.09 o 
   4   5  14       84.43       90.82     33.18 o 
 -10   6  14      124.68      169.50     56.14 o 
  -9   6  14      713.22      852.74     97.01 o 
  -8   6  14      148.28      214.79     60.16 o 
  -7   6  14      610.50      571.47     51.13 o 
  -6   6  14      562.18      598.26     58.35 o 
  -5   6  14      899.82      882.04     59.85 o 
  -4   6  14      390.82      397.09     45.45 o 
  -3   6  14      105.28      140.12     33.29 o 
  -2   6  14      251.92      347.79     44.65 o 
  -1   6  14      130.46      142.58     34.17 o 
   0   6  14      134.99      105.74     30.64 o 
   1   6  14       19.33       33.42     29.81 o 
   2   6  14        0.13       22.84     25.95 o 
  -8   7  14       47.80       36.44     26.24 o 
  -7   7  14       28.16       -1.13     22.31 o 
  -6   7  14       44.01       45.59     25.66 o 
  -5   7  14      149.93      125.80     81.54 o 
  -4   7  14       37.44       52.51     29.17 o 
  -3   7  14        9.16       27.64     26.60 o 
  -2   7  14       15.86       28.07     26.60 o 
  -1   7  14       33.51       57.66     38.86 o 
   0   7  14      136.07       92.22     53.66 o 
 -13   1  15       48.07       83.90     26.63 o 
 -12   1  15      225.84      318.29     49.24 o 
 -11   1  15      150.00      226.12     39.06 o 
 -10   1  15      146.45      213.71     38.33 o 
  -9   1  15      142.75      165.66     36.71 o 
  -8   1  15      256.19      307.81     44.33 o 
  -7   1  15      259.50      222.47     39.16 o 
  -6   1  15      150.85      121.76     30.89 o 
  -5   1  15      110.36       89.71     30.32 o 
  -4   1  15       29.38       14.79     21.83 o 
  -3   1  15        9.25       10.01     20.77 o 
  -2   1  15      179.33      163.22     34.86 o 
  -1   1  15        1.47       12.73     17.02 o 
   0   1  15       15.79        8.35     18.04 o 
   1   1  15      129.76      151.40     26.19 o 
   2   1  15      107.09      116.21     20.78 o 
   3   1  15        2.47       21.05     15.42 o 
   4   1  15       94.88      114.30     23.99 o 
 -12   2  15        0.84       72.60     28.52 o 
 -11   2  15       17.99       70.12     28.38 o 
 -10   2  15      123.60      152.28     33.73 o 
  -9   2  15      100.38       93.63     29.99 o 
  -8   2  15       69.27       64.63     28.53 o 
  -7   2  15       34.79       71.39     27.71 o 
  -6   2  15      953.10      927.12     64.69 o 
  -5   2  15      293.58      286.49     78.25 o 
  -4   2  15      209.31      216.52     38.32 o 
  -3   2  15      238.53      333.64     43.74 o 
  -2   2  15      381.23      423.81     35.23 o 
  -1   2  15        6.88       -3.75     16.03 o 
   0   2  15      322.94      386.88     35.02 o 
   1   2  15       89.88       52.54     25.30 o 
   2   2  15        2.67       -0.33     20.60 o 
   3   2  15        6.99        6.65     16.58 o 
   4   2  15       29.96       25.58     19.23 o 
 -12   3  15        0.05       54.99     25.01 o 
 -11   3  15        0.06       74.22     24.48 o 
 -10   3  15        0.01       27.13     22.43 o 
  -9   3  15       19.03       54.69     41.14 o 
  -8   3  15       32.28       52.16     24.61 o 
  -7   3  15       13.71       40.56     23.87 o 
  -6   3  15       57.98       75.83     45.49 o 
  -5   3  15       98.49       85.98     29.56 o 
  -4   3  15       32.49        6.08     20.58 o 
  -3   3  15        5.02       20.40     16.97 o 
  -2   3  15        3.05       -7.23     21.09 o 
  -1   3  15        3.94       -6.07     18.71 o 
   0   3  15       24.60       35.44     25.44 o 
   1   3  15       40.14       26.56     23.91 o 
   2   3  15       25.64        4.69     33.23 o 
   3   3  15       32.03       14.33     25.93 o 
 -11   4  15       44.94      134.18     54.60 o 
 -10   4  15        0.82       68.09     28.61 o 
  -9   4  15       96.35      143.85     46.56 o 
  -8   4  15       10.68       56.89     22.89 o 
  -7   4  15       98.15      147.20     32.82 o 
  -6   4  15      318.64      426.46     80.93 o 
  -5   4  15      290.87      379.88     69.68 o 
  -4   4  15       65.99       40.52     24.49 o 
  -3   4  15      298.36      297.27     60.30 o 
  -2   4  15      178.14      171.97     53.73 o 
  -1   4  15      299.74      387.81    111.42 o 
   0   4  15      102.83      108.31     30.41 o 
   1   4  15       44.86       56.47     28.39 o 
   2   4  15      383.48      342.05     46.42 o 
  -9   5  15      195.80      289.07     42.14 o 
  -8   5  15      102.19      146.99     57.35 o 
  -7   5  15      377.49      441.38     76.65 o 
  -6   5  15       17.64       66.73     45.56 o 
  -5   5  15       14.47       21.77     22.58 o 
  -4   5  15       58.83       47.41     30.01 o 
  -3   5  15       40.46       11.58     23.00 o 
  -2   5  15       10.27        3.96     21.91 o 
  -1   5  15       23.48       40.97     25.31 o 
   0   5  15      109.55       71.23     28.58 o 
   1   5  15      353.51      261.56     42.34 o 
  -7   6  15       20.01      -26.40     31.49 o 
  -6   6  15        1.30       49.56     27.52 o 
  -5   6  15       45.99      102.28     33.09 o 
  -4   6  15       24.85       37.21     25.91 o 
  -3   6  15       38.77       39.94     29.75 o 
  -2   6  15       21.34        6.01     22.34 o 
  -1   6  15       35.54       29.98     24.90 o 
 -11   0  16      293.41      225.11     58.15 o 
 -10   0  16        0.21       44.89     32.56 o 
  -9   0  16       19.67       16.88     32.96 o 
  -8   0  16       69.45       76.24     43.15 o 
  -7   0  16        3.05       -6.43     29.75 o 
  -6   0  16       72.50       89.37     41.67 o 
  -5   0  16       91.88       78.66     38.59 o 
  -4   0  16      114.99       85.22     42.88 o 
  -3   0  16      186.11      146.05     51.19 o 
  -2   0  16      615.56      578.86     78.52 o 
  -1   0  16      391.56      276.43     59.76 o 
   0   0  16      737.43      739.92     87.10 o 
   1   0  16      948.47      946.54     96.88 o 
   2   0  16      611.44      508.57     80.87 o 
 -10   1  16        3.49       37.77     26.00 o 
  -9   1  16       29.41        2.18     24.20 o 
  -8   1  16        1.31       40.27     25.58 o 
  -7   1  16       44.29       66.66     27.11 o 
  -6   1  16      184.94      188.83     37.91 o 
  -5   1  16       23.45       40.38     28.39 o 
  -4   1  16       25.99       35.44     25.63 o 
  -3   1  16       75.43       44.90     27.76 o 
  -2   1  16        3.34       43.55     23.49 o 
  -1   1  16        6.27       -1.45     22.01 o 
   0   1  16        0.06       13.52     31.09 o 
   1   1  16        4.90        5.22     19.11 o 
 -10   2  16       23.16       55.65     25.38 o 
  -9   2  16        0.03       12.73     21.66 o 
  -8   2  16       33.10       65.72     26.91 o 
  -7   2  16        2.58       47.10     25.91 o 
  -6   2  16       40.09       28.14     32.02 o 
  -5   2  16       60.59      109.11     46.23 o 
  -4   2  16        0.78        8.04     24.15 o 
  -3   2  16       68.24       56.62     28.65 o 
  -2   2  16       53.30       61.06     28.60 o 
  -1   2  16       26.53       63.85     29.70 o 
   0   2  16       25.49       32.46     23.86 o 
   1   2  16        1.63       28.62     24.19 o 
  -9   3  16       25.76       80.35     36.04 o 
  -8   3  16        2.35       48.18     24.58 o 
  -7   3  16      226.85      329.47     46.83 o 
  -6   3  16       31.23      100.17     31.93 o 
  -5   3  16      103.39      119.03     32.88 o 
  -4   3  16       50.59       89.83     29.35 o 
  -3   3  16       32.02       20.37     39.13 o 
  -2   3  16       70.46      124.35     49.85 o 
  -1   3  16       65.84       52.73     27.49 o 
   0   3  16        0.06       -8.72     53.26 o 
  -7   4  16        5.01       42.65     25.43 o 
  -6   4  16        0.77       21.98     37.38 o 
  -5   4  16       64.56       79.46     44.22 o 
  -4   4  16       30.38        4.29     34.44 o 
  -3   4  16       21.98       27.33     41.27 o 
  -2   4  16      154.93      165.45     35.66 o 
  -5   1  17       78.71       90.18     29.24 o 
                                                 
